# Supplementary material for: Clinical decision support systems for maternity care: a systematic review and meta-analysis
Source: eClinicalMedicine. 2024 Sep 5;76:102822. doi: 10.1016/j.eclinm.2024.102822 (PMC11408819; doi:10.1016/j.eclinm.2024.102822)
Supplement: Supplementary 2 [file mmc2.xlsx]

## Sheet: Template
Study Details					Study Background				Participants				Intervention		Control	Outcome		Follow-up	Result				SCREENING QUESTIONS		1. QUALITATIVE STUDIES					2. RANDOMIZED CONTROLLED TRIALS					3. NON-RANDOMIZED STUDIES					4. QUANTITATIVE DESCRIPTIVE STUDIES					5. MIXED METHODS STUDIES
Title	Lead Author	Year	Full Citation	DOI or other RefID	Aims	Rationale	Study Type	Study Design	Setting	Recruitment process	Inclusion & Exclusion Criteria	N	Definition	CSDS Description	Definition	Outcome Definition	Primary vs Secondary	Length of follow up	Score or measure assessed, units	Frequencies	Value	Factors associated with success or failure	S1. Are there clear research questions?	S2. Do the collected data allow to address the research questions?	1.1. Is the qualitative approach appropriate to answer the research question?	1.2. Are the qualitative data collection methods adequate to address the research question?	1.3. Are the findings adequately derived from the data?	1.4. Is the interpretation of results sufficiently substantiated by data?	1.5. Is there coherence between qualitative data sources, collection, analysis and interpretation?	2.1. Is randomization appropriately performed?	2.2. Are the groups comparable at baseline?	2.3. Are there complete outcome data?	2.4. Are outcome assessors blinded to the intervention provided?	2.5 Did the participants adhere to the assigned intervention?	3.1. Are the participants representative of the target population?	3.2. Are measurements appropriate regarding both the outcome and intervention (or exposure)?	3.3. Are there complete outcome data?	3.4. Are the confounders accounted for in the design and analysis?	3.5. During the study period, is the intervention administered (or exposure occurred) as intended?	4.1. Is the sampling strategy relevant to address the research question?	4.2. Is the sample representative of the target population?	4.3. Are the measurements appropriate?	4.4. Is the risk of nonresponse bias low?	4.5. Is the statistical analysis appropriate to answer the research question?	5.1. Is there an adequate rationale for using a mixed methods design to address the research question?	5.2. Are the different components of the study effectively integrated to answer the research question?	5.3. Are the outputs of the integration of qualitative and quantitative components adequately interpreted?	5.4. Are divergences and inconsistencies between quantitative and qualitative results adequately addressed?	5.5. Do the different components of the study adhere to the quality criteria of each tradition of the methods involved?
					What are the stated aims and research question? In one sentence per aim, what were they trying to achieve in this study, either from a research perspective (answer a question) or from an intervention perspective (what problem where they trying to solve?) Text copied and pasted from the paper	Why has a CDSS been used in this context? What is the justification for using a CDSS to solve the problems described? Text copied and pasted from the paper	MMAT study type - selected from the drop down menu. For further information on classifying the study type, see MMAT resources.	Summary of the study design in greater detail than type	Where and when is the study conducted? In particular, where does the intervention take place, and where is the outcome measured?	How were the units of intervention (such as hospital or clinician) selected or enrolled into the study? If units of intervention are different to the unit of outcome, how were unit of outcome (usually pregnant women) recruited?	Any inclusion & exclusion criteria either for unit of intervention or for unit of outcome	Numbers enrolled in the study and in each arm	What was the whole intervention implemented in the study? E.g. describe all training, infrastructure or equipment provided, organisational change. This section is usually text copied and pasted from the paper and is broader than the CDSS description	Describe the CDSS tool in detail. This section is usually text copied and pasted from the paper	How is the control arm selected/recruited/treated?	What outcomes are relevant to assessing the impact of the CDSS? There may be multiple outcomes. One row per outcome, each subsequent outcome goes in another row.	Is this outcome described by the study as a primary outcome? Document as either primary or secondary	When (or for how long) was the outcome assessed?	What is being measured and in what units. Where possible, this measure should be comparative e.g. ratios or differences	For binary outcomes, please give the frequencies they occurred in each arm. E.g. in a 2-arm RCT measuring neonatal mortality, state (infants died/infants in group) intervention, (infants died/infants in group) control	Please give the summary statistic with confidence intervals. E.g. odds ratio, risk ratio etc. If you are unsure or no summary statistic is available, discuss with Co-Authors	Qualitative results or any evidence in a study that a feature is associated with success or failure of the intervention. This must be evidence and not conjecture/anecdotal.
[truncated: 1 more columns]

## Sheet: Sheet3
Qualitative	Primary
RCT	Secondary
Non-RCT Intervention
Observational
Mixed Methods
