# Supplementary material for: Clinical decision support systems for maternity care: a systematic review and meta-analysis
Source: eClinicalMedicine. 2024 Sep 5;76:102822. doi: 10.1016/j.eclinm.2024.102822 (PMC11408819; doi:10.1016/j.eclinm.2024.102822)
Supplement: Supplementary 6 [file mmc6.xlsx]

## Sheet: CDSS Features
Name	Additional Description of CDSS	Decision Problem	System Rational	CDSS type level 1	CDSS type level 2	CDSS Environment	Synthesiser	Paper	DOI or other refID	Study Type	Study Design	Study Setting	Country, Year	Level of Healthcare	Pregnancy phase	World Bank Income Group	Primary Outcome	Effect Size	Unit of Effect Size	Events in intervention (or Mean (SD) for continuous measures)	N in arm	Events in control (or mean (SD) for continuous measures)	N in arm2	Themes	Outcome target	Intervention aims to (Reduce/Increase) events	Measure type	Notes
"AlertWatch™ OB	electronic maternal surveillance system to generate automated alerts on the labor and delivery unit based on alert criteria from he Maternal Early Warning Criteria (MEWC)	Monitoring	Trigger referral for critically ill patients; prevent missed diagnoses; improve clinical effectiveness;	Point-of-care alerts/reminders;	Critical laboratory value checking; High-risk state monitoring;	Software program	CO	Klumpner 2020	10.1213/XAA.0000000000001308	Qualitative	To answer the primary question of acceptability of the automated system, we asked a binary question: “Should we continue to use AlertWatch OB on labor and delivery?” Survey domains also included perceptions of the system’s effect on patient care and alarm fatigue. All clinical providers were included in the survey, whether they received a page or not, because everyone was directly or indirectly a…	University hospital of Michigan, USA. 1 hospital with 4500 deliveries per year. Geographically this includes 30 labor and antepartum rooms, 20 postpartum rooms, 8 triage rooms, 4 operating rooms and 6 pre- and post-anesthesia care (PACU) bays. Survey open from December 2018 to March 2019.	USA, April 2017 - February 2019,	Secondary or higher,	Intrapartum,	High,	n (%) Support Continued Use of the Automated System	0.83	n(%),	224	270					Increase	Process measure
"AlertWatch™ OB	electronic maternal surveillance system to generate automated alerts on the labor and delivery unit based on alert criteria from he Maternal Early Warning Criteria (MEWC)	Monitoring	Trigger referral for critically ill patients; prevent missed diagnoses; improve clinical effectiveness;	Point-of-care alerts/reminders;	Critical laboratory value checking; High-risk state monitoring;	Software program	CO	Klumpner 2020	10.1213/XAA.0000000000001308	Qualitative	To answer the primary question of acceptability of the automated system, we asked a binary question: “Should we continue to use AlertWatch OB on labor and delivery?” Survey domains also included perceptions of the system’s effect on patient care and alarm fatigue. All clinical providers were included in the survey, whether they received a page or not, because everyone was directly or indirectly a…	University hospital of Michigan, USA. 1 hospital with 4500 deliveries per year. Geographically this includes 30 labor and antepartum rooms, 20 postpartum rooms, 8 triage rooms, 4 operating rooms and 6 pre- and post-anesthesia care (PACU) bays. Survey open from December 2018 to March 2019.	USA, April 2017 - February 2019,	Secondary or higher,	Intrapartum,	High,	n (%) Perceive Pages Are Too Frequent	0.514	n(%),	127	247					Reduce	Process measure
"AlertWatch™ OB	electronic maternal surveillance system to generate automated alerts on the labor and delivery unit based on alert criteria from he Maternal Early Warning Criteria (MEWC)	Monitoring	Trigger referral for critically ill patients; prevent missed diagnoses; improve clinical effectiveness;	Point-of-care alerts/reminders;	Critical laboratory value checking; High-risk state monitoring;	Software program	CO	Klumpner 2020	10.1213/XAA.0000000000001308	Qualitative	To answer the primary question of acceptability of the automated system, we asked a binary question: “Should we continue to use AlertWatch OB on labor and delivery?” Survey domains also included perceptions of the system’s effect on patient care and alarm fatigue. All clinical providers were included in the survey, whether they received a page or not, because everyone was directly or indirectly a…	University hospital of Michigan, USA. 1 hospital with 4500 deliveries per year. Geographically this includes 30 labor and antepartum rooms, 20 postpartum rooms, 8 triage rooms, 4 operating rooms and 6 pre- and post-anesthesia care (PACU) bays. Survey open from December 2018 to March 2019.	USA, April 2017 - February 2019,	Secondary or higher,	Intrapartum,	High,	n (%) Ignore Pages	0.215	n(%),	53	247					Reduce	Process measure
"AlertWatch™ OB	electronic maternal surveillance system to generate automated alerts on the labor and delivery unit based on alert criteria from he Maternal Early Warning Criteria (MEWC)	Monitoring	Trigger referral for critically ill patients; prevent missed diagnoses; improve clinical effectiveness;	Point-of-care alerts/reminders;	Critical laboratory value checking; High-risk state monitoring;	Software program	CO	Klumpner 2020	10.1213/XAA.0000000000001308	Qualitative	To answer the primary question of acceptability of the automated system, we asked a binary question: “Should we continue to use AlertWatch OB on labor and delivery?” Survey domains also included perceptions of the system’s effect on patient care and alarm fatigue. All clinical providers were included in the survey, whether they received a page or not, because everyone was directly or indirectly a…	University hospital of Michigan, USA. 1 hospital with 4500 deliveries per year. Geographically this includes 30 labor and antepartum rooms, 20 postpartum rooms, 8 triage rooms, 4 operating rooms and 6 pre- and post-anesthesia care (PACU) bays. Survey open from December 2018 to March 2019.	USA, April 2017 - February 2019,	Secondary or higher,	Intrapartum,	High,	Mackin		Theme (No. of Comments With Theme)					Supportive of the system (n = 21) Frustration with pages for inaccurate vital signs (n = 18) Concern about alarm fatigue (n = 17) Need to better define response to pages (n = 12) Need to understand paging algorithm (n = 11) Concern about delay in paging (n = 9) Suggestion for improvement (n = 9) Faster response to maternal morbidity (n = 8) Improves situational awareness (n = 6) Benefit of pain r…			Process measure
"AlertWatch™ OB	electronic maternal surveillance system to generate automated alerts on the labor and delivery unit based on alert criteria from he Maternal Early Warning Criteria (MEWC)	Monitoring	Trigger referral for critically ill patients; prevent missed diagnoses; improve clinical effectiveness;	Point-of-care alerts/reminders;	Critical laboratory value checking; High-risk state monitoring;	Software program	CO	Klumpner 2018	10.1186/s12871-018-0540-6	Quantitative descriptive	Observations of request frequency	University hospital of Michigan, USA. 1 hospital with 4500 deliveries per year. Geographically this includes 30 labor and antepartum rooms, 20 postpartum rooms, 8 triage rooms, 4 operating rooms and 6 pre- and post-anesthesia care (PACU) bays. 91 days from April 1st 2017 to July 1st 2017	USA, April 2017 - July 2017,	Secondary or higher,	Intrapartum,	High,	MEWC aberrant values per 24 hours		average events per 24H	150.2	13668.2	-	-		Maternal	Increase	Clinical outcome
"AlertWatch™ OB	electronic maternal surveillance system to generate automated alerts on the labor and delivery unit based on alert criteria from he Maternal Early Warning Criteria (MEWC)	Monitoring	Trigger referral for critically ill patients; prevent missed diagnoses; improve clinical effectiveness;	Point-of-care alerts/reminders;	Critical laboratory value checking; High-risk state monitoring;	Software program	CO	Klumpner 2018	10.1186/s12871-018-0540-6	Quantitative descriptive	Observations of request frequency	University hospital of Michigan, USA. 1 hospital with 4500 deliveries per year. Geographically this includes 30 labor and antepartum rooms, 20 postpartum rooms, 8 triage rooms, 4 operating rooms and 6 pre- and post-anesthesia care (PACU) bays. 91 days from April 1st 2017 to July 1st 2018	USA, April 2017 - July 2017,	Secondary or higher,	Intrapartum,	High,	Pages to nurses to review		average events per 24H	4249.7	46.7				Maternal	Increase	Process measure
"AlertWatch™ OB	electronic maternal surveillance system to generate automated alerts on the labor and delivery unit based on alert criteria from he Maternal Early Warning Criteria (MEWC)	Monitoring	Trigger referral for critically ill patients; prevent missed diagnoses; improve clinical effectiveness;	Point-of-care alerts/reminders;	Critical laboratory value checking; High-risk state monitoring;	Software program	CO	Klumpner 2018	10.1186/s12871-018-0540-6	Quantitative descriptive	Observations of request frequency	University hospital of Michigan, USA. 1 hospital with 4500 deliveries per year. Geographically this includes 30 labor and antepartum rooms, 20 postpartum rooms, 8 triage rooms, 4 operating rooms and 6 pre- and post-anesthesia care (PACU) bays. 91 days from April 1st 2017 to July 1st 2019	USA, April 2017 - July 2017,	Secondary or higher,	Intrapartum,	High,	Pages to physicians to review (after nurse review)		average events per 24H	573.3	6.3				Maternal	Increase	Process measure
Active labour diagnosis admission protocol	Admission protocol for women in active labour	Monitoring	standardise care; prevent missed diagnoses; Guideline adherence	Expert systems;	Diagnostic support; Treatment planning;	Paper;	CO	Abasian Kasegari, 2020	https://doi.org/10.1016/j.wombi.2019.12.002	RCT	This is a single-blind randomised clinical trial was conducted. The participant women were admitted in the intervention group using the admission protocol and to the group control by staff midwives and doctors.	Public hospital in Mazandaran province (North of Iran) between September to December 2017	Iran, September 2017 - December 2017,	Secondary or higher,	Intrapartum,	Lower middle,	n (%) mode of birth cesarean section	p<0.001	%	7	100	41	100		Maternal	Reduce	Clinical outcome
Active labour diagnosis algorithm	Algorithm to improve the diagnosis of active labour in primiparous women	Monitoring	standardise care; prevent missed diagnoses; Guideline adherence	Expert systems;	Diagnostic support; Treatment planning;	Paper	CO	Cheyne 2008	10.1136/bmj.a2396.	RCT	Cluster RCT with 10 month data collection period prior to implementation	14 consultant led maternity units in Scotland with at least 800 births per year between April 2005 and June 2007	UK, April 2005 - June 2007,	Secondary or higher,	Intrapartum,	High,	Use of oxytocin during labour	0.3 (-9.2 to 9.8)	Percentage of cluster reciving oxytocin (% change before and after implementation)	Before 323, After 343	Before 1029, After 892	Before 429, After 484	Before 1291, After 1279		Maternal	Reduce	Clinical outcome
Active labour diagnosis algorithm	Algorithm to improve the diagnosis of active labour in primiparous women	Monitoring	standardise care; prevent missed diagnoses; Guideline adherence	Expert systems;	Diagnostic support; Treatment planning;	Paper	CO	Cheyne 2008	10.1136/bmj.a2396.	RCT	Cluster RCT with 10 month data collection period prior to implementation	14 consultant led maternity units in Scotland with at least 800 births per year between April 2005 and June 2007	UK, April 2005 - June 2007,	Secondary or higher,	Intrapartum,	High,	Use of oxytocin during labour	0.61 (-3.54, 4.77)	Percentage of cluster reciving oxytocin (% after implementation only)	343	892	484	1279		Maternal	Reduce	Clinical outcome
ASMAN	Alliance for Saving Mothers and Newborns. Provider-facing electronic platform for peripartum care including Safe Childbirth Checklist and embedded Safe Delivery App	Monitoring	Trigger referral; Guideline adherence;	Workflow Support;	Documentation aids;	Phone App;	CO	Usmanova 2020	https://doi: 10.3390/ijerph17228333	Qualitative	Qualitative study, interviews with total of 44 providers (medical officer, labor room supervisor, staff nurses) guided by the Technology Acceptance Model 3 (TAM-3). Facilities accepted for interview based on utilisation ranking with representation of different states and facility types (community health centers (CHCs) and district/subdistrict hospitals)	12 selected public health facilities out of the 81 where the ASMAN program had been rolled out, including six of 39 ASMAN facilities in Madhya Pradesh state and six of 42 ASMAN facilities in Rajasthan state, India. June 2017 to May 2020.	India, June 2017 - May 2020,	Primary; Secondary or higher;	IPC,	Lower middle,	Perceived Ease of Use							Subtheme: Experience with Technology They reported ASMAN technology was easy to use overall and easier and faster than hand-written registers. Respondents found it easier to locate electronically stored records and information in the ASMAN platform than paper records. Many labor room supervisors noted that ASMAN allowed for safer record keeping than paper records. Even staff with little previous …	Maternal	Increase	Process measure
ASMAN	Alliance for Saving Mothers and Newborns. Provider-facing electronic platform for peripartum care including Safe Childbirth Checklist and embedded Safe Delivery App	Monitoring	Trigger referral; Guideline adherence;	Workflow Support;	Documentation aids;	Phone App;	CO	Usmanova 2020	https://doi: 10.3390/ijerph17228333	Qualitative	Qualitative study, interviews with total of 44 providers (medical officer, labor room supervisor, staff nurses) guided by the Technology Acceptance Model 3 (TAM-3). Facilities accepted for interview based on utilisation ranking with representation of different states and facility types (community health centers (CHCs) and district/subdistrict hospitals)	12 selected public health facilities out of the 81 where the ASMAN program had been rolled out, including six of 39 ASMAN facilities in Madhya Pradesh state and six of 42 ASMAN facilities in Rajasthan state, India. June 2017 to May 2020.	India, June 2017 - May 2020,	Primary; Secondary or higher;	IPC,	Lower middle,	Perceived Usefulness							Subtheme Workload Changes: workload decreased as documentation in ASMAN proved less time-consuming and many functions were automated, including e-partograph, discharge slips, and monthly reports. Labor room supervisors particularly found ASMAN to be useful for report generation. Subtheme Job Performance: ASMAN improved their ability to take a complete history and physical exam, identify high-risk…	Maternal	Increase	Process measure
ASMAN	Alliance for Saving Mothers and Newborns. Provider-facing electronic platform for peripartum care including Safe Childbirth Checklist and embedded Safe Delivery App	Monitoring	Trigger referral; Guideline adherence;	Workflow Support;	Documentation aids;	Phone App;	CO	Usmanova 2020	https://doi:10.3390/ijerph17228333	Qualitative	Qualitative study, interviews with total of 44 providers (medical officer, labor room supervisor, staff nurses) guided by the Technology Acceptance Model 3 (TAM-3). Facilities accepted for interview based on utilisation ranking with representation of different states and facility types (community health centers (CHCs) and district/subdistrict hospitals)	12 selected public health facilities out of the 81 where the ASMAN program had been rolled out, including six of 39 ASMAN facilities in Madhya Pradesh state and six of 42 ASMAN facilities in Rajasthan state, India. June 2017 to May 2020.	India, June 2017 - May 2020,	Primary; Secondary or higher;	IPC,	Lower middle,	Behavioural Intentions							High usefulness for improving their job performance and care of patients. High caseloads and staff shortages limited the time available to use certain features of the application. High caseloads and staff shortages limited the time available to use certain features of the application	Maternal	Increase	Process measure
ASMAN	Alliance for Saving Mothers and Newborns. Provider-facing electronic platform for peripartum care including Safe Childbirth Checklist and embedded Safe Delivery App	Monitoring	Trigger referral; Guideline adherence;	Workflow Support;	Documentation aids;	Phone App;	CO	Usmanova 2020	https://doi: 10.3390/ijerph17228333	Qualitative	Qualitative study, interviews with total of 44 providers (medical officer, labor room supervisor, staff nurses) guided by the Technology Acceptance Model 3 (TAM-3). Facilities accepted for interview based on utilisation ranking with representation of different states and facility types (community health centers (CHCs) and district/subdistrict hospitals)	12 selected public health facilities out of the 81 where the ASMAN program had been rolled out, including six of 39 ASMAN facilities in Madhya Pradesh state and six of 42 ASMAN facilities in Rajasthan state, India. June 2017 to May 2020.	India, June 2017 - May 2020,	Primary; Secondary or higher;	IPC,	Lower middle,	Use Behaviour							Subtheme Case Management: improved attention to postnatal care and monitoring, although this section was the most difficult to fill out in real time. Due to technological constraints, some medical officers did not use ASMAN alerts and notifications. The e-partograph had mixed use in facilities. It was perceived as helpful in managing patients and easier to complete than paper partographs, yet fac…	Maternal	Increase	Process measure
ASMAN	Alliance for Saving Mothers and Newborns. Provider-facing electronic platform for peripartum care including Safe Childbirth Checklist and embedded Safe Delivery App	Monitoring	Trigger referral; Guideline adherence;	Workflow Support;	Documentation aids;	Phone App;	CO	Usmanova 2021	10.1186/s12884-021-03710-y	Quantitative non-randomised	Secondary analysis of program data (government data) collected from 81 public facilities	81 public facilities across four districts each in two sates of Madhya Pradesh and Rajasthan, India. 63% of 81 intervention facilities were community health centres. More than half of intervention facilities had average monthly delivery load less than 100 The data collected between August –October 2017 (baseline) and the data collected between December 2019 – March 2020 (latest) was analysed.	India, August 2017 - March 2020	Primary; Secondary or higher;	IPC,	Lower middle,	% of completeness of electronic case sheets (uptake of ASMAN application) at different pause points		% of completeness of electronic case sheets was lowest at the PNC period (40.5%), followed by admission (80.2%), discharge (82.9%), post-delivery (93.1%) and delivery (93.7%)						Maternal	Increase	Process measure
BACIS program	The Bacis (Basic Antenatal Care Information System) Program	Screening	guideline adherence; improve clinical effectiveness; standardise care	Point of care alerts/ reminders; Workflow support	Plan of care alerts; Care reminders; Probem list management; Documentation aids	Software program	CO	Horner 2013	10.4338/aci-2012-10-ra-0044	Quantitative non-randomised	Before and after implementation design in a single centre study clinic	South Africa, one antenatal clinic, January 2011 and June 2011	South Africa, January 2011 - June 2011,	Primary,	ANC,	Upper middle,	Guideline compliance before vs after	0.042 (-0.11, 0.194)	compliance with 18 antenatal protocol items, mean difference in % compliant	117	125	106	125		Maternal	Increase	Process measure
BIG CHANGE	BOS supported Implementation of Guidelines on Clinical Hypertension and its mANagement in GEstation trial. Computerised DSS to improve implementation of evidence-based guidelines on the management of hypertension in pregnancy	Medical conditions and prescribing	Guideline adherence; standardise care;	Expert Systems;	Diagnostic support; Treatment planning;	Software program; EHR; paper guideline	CO	Luitjes 2020	https://trialsearch.who.int/Trial2.aspx?TrialID=NTR1387	Economic evaluation	Cost effectiveness analysis conducted from a healthcare perspective alongside the BIG CHANGE RCT trial. Costs were assessed from a healthcare perspective and included costs of hospital admissions, medication use, and caesarean section. Healthcare utilization data were retrieved by two trained data collectors from electronic patient records in some hospitals if available, and from paper patient re…	16 teaching and non-teaching hospitals in 3 regions of the Netherlands implementation group (8 hospitals, 947 patients) and the control group (8 hospitals, 815 patients), April 2010 to May 2011	Netherlands, April 2010 - May 2011,	Secondary or higher,	ANC,	High,	Health effect: composite measure of major maternal complications (maternal death, organ specific complications of hypertension, HELLP syndrome and placental abruption.	-0.0004, 95% CI -0.02; p=0.02	mean difference	0.036 (0.006)		0.032 (0.006)			Maternal	Reduce	Economic
BIG CHANGE	BOS supported Implementation of Guidelines on Clinical Hypertension and its mANagement in GEstation trial. Computerised DSS to improve implementation of evidence-based guidelines on the management of hypertension in pregnancy	Medical conditions and prescribing	Guideline adherence; standardise care;	Expert Systems;	Diagnostic support; Treatment planning;	Software program; EHR; paper guideline	CO	Luitjes 2020	https://trialsearch.who.int/Trial2.aspx?TrialID=NTR1387	Economic evaluation	Cost effectiveness analysis conducted from a healthcare perspective alongside the BIG CHANGE RCT trial. Costs were assessed from a healthcare perspective and included costs of hospital admissions, medication use, and caesarean section. Healthcare utilization data were retrieved by two trained data collectors from electronic patient records in some hospitals if available, and from paper patient re…	16 teaching and non-teaching hospitals in 3 regions of the Netherlands implementation group (8 hospitals, 947 patients) and the control group (8 hospitals, 815 patients), April 2010 to May 2011	Netherlands, April 2010 - May 2011,	Secondary or higher,	ANC,	High,	Costs: from admission to discharge	€ 295, 95% CI 213; 485	mean difference, euros	3740 (69)		3248 (44)			Maternal	Increase	Economic
BIG CHANGE	BOS supported Implementation of Guidelines on Clinical Hypertension and its mANagement in GEstation trial. Computerised DSS to improve implementation of evidence-based guidelines on the management of hypertension in pregnancy	Medical conditions and prescribing	Guideline adherence; standardise care;	Expert Systems;	Diagnostic support; Treatment planning;	Software program; EHR; paper guideline	CO	Luitjes 2020	https://trialsearch.who.int/Trial2.aspx?TrialID=NTR1387	Economic evaluation	Cost effectiveness analysis conducted from a healthcare perspective alongside the BIG CHANGE RCT trial. Costs were assessed from a healthcare perspective and included costs of hospital admissions, medication use, and caesarean section. Healthcare utilization data were retrieved by two trained data collectors from electronic patient records in some hospitals if available, and from paper patient re…	16 teaching and non-teaching hospitals in 3 regions of the Netherlands implementation group (8 hospitals, 947 patients) and the control group (8 hospitals, 815 patients), April 2010 to May 2011	Netherlands, April 2010 - May 2011,	Secondary or higher,	ANC,	High,	ICER cost per major maternal complication averted	-€ 495101	adjusted ICER						Maternal	Increase	Economic
BIG CHANGE	BOS supported Implementation of Guidelines on Clinical Hypertension and its mANagement in GEstation trial. Computerised DSS to improve implementation of evidence-based guidelines on the management of hypertension in pregnancy	Medical conditions and prescribing	Guideline adherence; standardise care;	Expert Systems;	Diagnostic support; Treatment planning;	Software program; EHR; paper guideline	CO	Luitjes 2018	https://doi.org/10.1016/j.preghy.2018.08.451	RCT	Cluster RCT with process evaluation of the trial comparing standard implementation with decision support enhanced implementation of a new guideline, randomisation stratified by academic vs teaching vs non-teaching on combined rate of maternal complicatons (maternal death, organ specific complications of hypertension, HELLP syndrome and placental abruption)	16 teaching and non-teaching hospitals in 3 regions of the Netherlands implementation group (8 hospitals, 947 patients) and the control group (8 hospitals, 815 patients), April 2010 to May 2011	Netherlands, April 2010 - May 2011,	Secondary or higher,	ANC,	High,	Combined rate of major maternal complications (DA vs no DA, post intervention period)	1.13 (0.66-1.9)	OR (95% CI)	100	947	104	815		Maternal	Reduce	Clinical outcome
BIG CHANGE	BOS supported Implementation of Guidelines on Clinical Hypertension and its mANagement in GEstation trial. Computerised DSS to improve implementation of evidence-based guidelines on the management of hypertension in pregnancy	Medical conditions and prescribing	Guideline adherence; standardise care;	Expert Systems;	Diagnostic support; Treatment planning;	Software program; EHR; paper guideline	CO	Luitjes 2018	https://doi.org/10.1016/j.preghy.2018.08.451	RCT	Cluster RCT with process evaluation of the trial comparing standard implementation with decision support enhanced implementation of a new guideline, randomisation stratified by academic vs teaching vs non-teaching on combined rate of maternal complicatons (maternal death, organ specific complications of hypertension, HELLP syndrome and placental abruption)	16 teaching and non-teaching hospitals in 3 regions of the Netherlands implementation group (8 hospitals, 947 patients) and the control group (8 hospitals, 815 patients), April 2010 to May 2011	Netherlands, April 2010 - May 2011,	Secondary or higher,	ANC,	High,	Combined rate of major maternal complications in DA group, pre and post intervention	0.64 (0.42–0.96)	OR (95% CI)	100 (post intervention)	947	38 (pre intervention)	270		Maternal	Reduce	Clinical outcome
Bliss4Midwives	Diagnostic decision support for antenatal care in rural settings to reduce pregnancy-related complications by improving quality antenatal care (ANC) through non-invasive diagnostic tests supported by decision algorithms.	Screening	Trigger referral; improve safety; provide information on risks and benefits; Guideline adherence; improve clinical effectiveness	Expert systems; Relevant information display	Risk assessment tools; Treatment planning; Diagnostic support;	Phone App; Software program; Device	CO	Abejirinde 2018a	10.2196/11468	Mixed methods	Realist evaluation of Bliss4Midwives. 3 candidate program theories were developed and empirically tested in 6 health facilities grouped into low and moderate usage clusters. Quantitative and qualitative data were analysed to build configurations that link intervention, context, actors, and mechanisms to program outcomes, by employing inductive and deductive reasoning. 24 semistructured interviews…	6 health facilities (2x district hospital, 4x health centres) With the exception of 2 facilities, which shared a single B4M device on a rotating schedule, the other facilities had stable access to 1 device each. Grouped into 3 low and 3 moderate usage clusters, predominantly rural locations, the Upper East Region (UER) and Northern Region (NR) of Ghana over a 10 month period.	Ghana, June 2016 - April 2017,	Primary; Secondary or higher	ANC,	Lower middle,	12-item likert scale usability scores (Perceived usefulness) comparing moderate usage vs low usage clusters	5 (-0.48, 10.48)	mean(SD)	47.0 (6.2)	8	52.0 (4.6)	7		Maternal	Increase	Process measure
Bliss4Midwives	Diagnostic decision support for antenatal care in rural settings to reduce pregnancy-related complications by improving quality antenatal care (ANC) through non-invasive diagnostic tests supported by decision algorithms.	Screening	Trigger referral; improve safety; provide information on risks and benefits; Guideline adherence; improve clinical effectiveness	Expert systems; Relevant information display	Risk assessment tools; Treatment planning; Diagnostic support;	Phone App; Software program; Device	CO	Abejirinde 2018b	https://doi.org/10.1186/s12884-018-1853-7	Qualitative	Embedded qualitative study including individual semi-structured interviews and non-participant observation. Interviews were conducted with 20 pregnant women and 10 health workers, supplemented by ANC observations in intervention facilities. Secondary data on ANC registrations over a one-year period were extracted from health facility records to support findings on the perceived influence of B4M o…	Upper East region, Ghana. 4 rural health facilities, December 2015- June 2017	Ghana, June 2016 - April 2017,	Primary; Secondary or higher	ANC,	Lower middle,	Qualitative Themes: Women’s first impressions of B4M Perceived benefits of B4M Women’s engagement with B4M Trust and compliance with B4M Pull effect							The ability of providers to clearly explain the device function and help women understand its benefits facilitated a positive disposition to B4M. Attempts by health workers to incorporate use of B4M while handling a high volume of work in understaffed settings, sometimes resulted in situations where not all women attending ANC were screened with B4M. Factors- Service provision, Improved knowledge…	Maternal	Increase	PROMs
Bliss4Midwives	Diagnostic decision support for antenatal care in rural settings to reduce pregnancy-related complications by improving quality antenatal care (ANC) through non-invasive diagnostic tests supported by decision algorithms.	Screening	Trigger referral; improve safety; provide information on risks and benefits; Guideline adherence; improve clinical effectiveness	Expert systems; Relevant information display	Risk assessment tools; Treatment planning; Diagnostic support;	Phone App; Software program; Device	CO	Abejirinde 2019	https://doi.org/10.7189/jogh.09.010420	Quantitative descriptive	Observational study of deployment of B4M intervention to 7 health facilities without control group. All screening records from the device were automatically archived digitally and later downloaded. Facility selection in these 2 regions was largely guided by high ANC-load per facility, remote distance from referral hospital and possibility that more women would benefit from the device.	7 health facilities in Upper East Region (UER) and Northern Region (NR) of Ghana in June 2016-April 2017. All intervention sites are predominantly rural and about half of the population is illiterate	Ghana, June 2016 - April 2017,	Primary; Secondary or higher	ANC,	Lower middle,	Screening during in 1st trimester of antenatal care	0.164	Screening in 1st trimester (<13weeks) vs later, percent	92	559	-	-		Maternal	Increase	Process measure
Bliss4Midwives	Diagnostic decision support for antenatal care in rural settings to reduce pregnancy-related complications by improving quality antenatal care (ANC) through non-invasive diagnostic tests supported by decision algorithms.	Screening	Trigger referral; improve safety; provide information on risks and benefits; Guideline adherence; improve clinical effectiveness	Expert systems; Relevant information display	Risk assessment tools; Treatment planning; Diagnostic support;	Phone App; Software program; Device	CO	Abejirinde 2019	https://doi.org/10.7189/jogh.09.010420	Quantitative descriptive	Observational study of deployment of B4M intervention to 7 health facilities without control group. All screening records from the device were automatically archived digitally and later downloaded. Facility selection in these 2 regions was largely guided by high ANC-load per facility, remote distance from referral hospital and possibility that more women would benefit from the device.	7 health facilities in Upper East Region (UER) and Northern Region (NR) of Ghana in June 2016-April 2017. All intervention sites are predominantly rural and about half of the population is illiterate	Ghana, June 2016 - April 2017,	Primary; Secondary or higher	ANC,	Lower middle,	Use of B4M at all ANC visits (4 or more screening visits)	0.029	Proportion of women who received four or more screening visits	28	940				Maternal	Increase	Process measure
Bliss4Midwives	Diagnostic decision support for antenatal care in rural settings to reduce pregnancy-related complications by improving quality antenatal care (ANC) through non-invasive diagnostic tests supported by decision algorithms.	Screening	Trigger referral; improve safety; provide information on risks and benefits; Guideline adherence; improve clinical effectiveness	Expert systems; Relevant information display	Risk assessment tools; Treatment planning; Diagnostic support;	Phone App; Software program; Device	CO	Abejirinde 2019	https://doi.org/10.7189/jogh.09.010420	Quantitative descriptive	Observational study of deployment of B4M intervention to 7 health facilities without control group. All screening records from the device were automatically archived digitally and later downloaded. Facility selection in these 2 regions was largely guided by high ANC-load per facility, remote distance from referral hospital and possibility that more women would benefit from the device.	7 health facilities in Upper East Region (UER) and Northern Region (NR) of Ghana in June 2016-April 2017. All intervention sites are predominantly rural and about half of the population is illiterate	Ghana, June 2016 - April 2017,	Primary; Secondary or higher	ANC,	Lower middle,	Diagnostic Referral prevented	0.4	Proportion of non-urgent referrals which would have required diagnostic referral	335	708				Maternal	Increase	Process measure
Bliss4Midwives	Diagnostic decision support for antenatal care in rural settings to reduce pregnancy-related complications by improving quality antenatal care (ANC) through non-invasive diagnostic tests supported by decision algorithms.	Screening	Trigger referral; improve safety; provide information on risks and benefits; Guideline adherence; improve clinical effectiveness	Expert systems; Relevant information display	Risk assessment tools; Treatment planning; Diagnostic support;	Phone App; Software program; Device	CO	Abejirinde 2019	https://doi.org/10.7189/jogh.09.010420	Quantitative descriptive	Observational study of deployment of B4M intervention to 7 health facilities without control group. All screening records from the device were automatically archived digitally and later downloaded. Facility selection in these 2 regions was largely guided by high ANC-load per facility, remote distance from referral hospital and possibility that more women would benefit from the device.	7 health facilities in Upper East Region (UER) and Northern Region (NR) of Ghana in June 2016-April 2017. All intervention sites are predominantly rural and about half of the population is illiterate	Ghana, June 2016 - April 2017,	Primary; Secondary or higher	ANC,	Lower middle,	Urgent referral	0.128	Proportion of urgent referrals	107	835				Maternal		Process measure
CHICA	The Child Health Improvement through Computer Automation (CHICA) system. Decision support and electronic medical record system for maternal depression screening	Mental Health	improve clinical effectiveness; Trigger referral; prevent missed diagnoses;	Expert System;	Treatment planning; Diagnostic support	EPR; Software; Paper;	CO	Carroll 2013	https://doi.org/10.1136/amiajnl-2011-000682	RCT	non-blinded, interventional, randomized controlled trial. All families of patients up to 15 months of age seen were randomized to one of three groups: (1) screening questions printed on prescreener forms (PSF) completed by mothers in the waiting room with physician alerts for positive screens, (2) everything in (1) plus ‘just in time’ (JIT) printed materials (PHQ-9 and the educational and referra…	1 academic pediatric setting that involved 48 attending physicians over the course of the study October 2007 and July 2009, USA	USA, October 2007 - July 2009,	Secondary or higher,	Postpartum,	High,	n(%) Whether physicians suspected a diagnosis of maternal depression and referred a mother for assistance control vs DA (PSF +JIT)	2.06, (95% CI 1.08 to 3.93)	OR (95% CI)	28	1167	14	1186		Maternal	Increase	Clinical outcome
Computerised Physician Order Entry system (CPOE)	Computerised physician order entry system (CPOE) Taiwan	Medical conditions and prescribing	Aid external information acquisition; improve safety	Point of care alerts/reminders	Drug-drug interaction checking	EHR	NC	Long 2012	https://dx.doi.org/10.1016/j.ijmedinf.2012.04.009	Quantitative descriptive	Single centre cohort study, A total of 84 physicians were involved in the study and all of them accepted at least one drug duplication reminder.	700-bed teaching medical center in 2006 [Taiwan]	Taiwan, 1-year period in 2006,	Secondary or higher,	ANC,	High,	Physician click to accept reminder prompt (acknowledging need for review of a prescription decision)	13.1	% of prompts accepted	144	958			Non-specialists were more likely to accept drug propmts and review, and to alter prescriptions in response. Smaller effect may be present in earlier trimesters compared to later trimesters but this is not definitive	Maternal	Increase	Process measure	Not limited to obstetrics
Cradle VSA	Device to measure hypovolaemic or septic shock and alert users to abnormalities in Zambia and Haiti	Monitoring	Trigger referral for critically ill patients; improve safety; better target scarce resources	Point of care alerts/reminder; Expert System	Plan of care alerts; High risk state monitoring; Triage tools	Device	CO	Vousden 2019a	10.1186/s13012-019-0885-3	Mixed methods	Nested mixed methods process evaluation in all clusters of CRADLE-3 RCT. Process measures and uptake quantified and integrated with interview and focus groups. 36 interviews and 19 focus group discussions with 130 participants across the ten sites. April 2016 – November 2017	10 sites, 8 clusters (Kenya, Zambia, Malawi, Haiti, Sierra Leone, Zimbabwe, Uganda, India). Each cluster comprised at least one urban or peri-urban secondary or tertiary health facility that provided comprehensive emergency obstetric care with multiple peripheral facilities that refer to the central hospital, april 2016 - Nov 2017	Kenya, Zambia, Malawi, Haiti, Sierra Leone, Zimbabwe, Uganda, India, April 2016 - Nov 2017	primary care, secondary care,	ANC, IPC	Lower middle, Low,	Association of Implementation (combination of fidelity, reach and adoption) single composite outcome with the trial primary outcome (composite outcome of morbidity and mortality)	0.93 (0.07-13.01)	aOR						Maternal	Increase	Process measure
Cradle VSA	Device to measure hypovolaemic or septic shock and alert users to abnormalities in Zambia and Haiti	Monitoring	Trigger referral for critically ill patients; improve safety; better target scarce resources	Point of care alerts/reminder; Expert System	Plan of care alerts; High risk state monitoring; Triage tools	Device	CO	Vousden 2019a	10.1186/s13012-019-0885-3	Mixed methods	Nested mixed methods process evaluation in all clusters of CRADLE-3 RCT. Process measures and uptake quantified and integrated with interview and focus groups. 36 interviews and 19 focus group discussions with 130 participants across the ten sites. April 2016 – November 2017	10 sites, 8 clusters (Kenya, Zambia, Malawi, Haiti, Sierra Leone, Zimbabwe, Uganda, India). Each cluster comprised at least one urban or peri-urban secondary or tertiary health facility that provided comprehensive emergency obstetric care with multiple peripheral facilities that refer to the central hospital, april 2016 - Nov 2017	Kenya, Zambia, Malawi, Haiti, Sierra Leone, Zimbabwe, Uganda, India, April 2016 - Nov 2017	primary care, secondary care,	ANC, IPC	Lower middle, Low,	Difference in proportion of women with BP measurement pre-intervention vs post intervention (intervention vs control)	1.30 (1.29–1.31)	OR (95% CI)	7800	7992	6093	7693		Maternal	Increase	Process measure
Cradle VSA	Device to measure hypovolaemic or septic shock and alert users to abnormalities	Monitoring	Trigger referral for critically ill patients; improve safety; better target scarce resources	Point of care alerts/reminder; Expert System	Plan of care alerts; High risk state monitoring; Triage tools	Device	CO	Vousden 2018	10.1186/s12884-018-1737-x	Mixed methods	three-month mixed-methodology feasibility study of the fidelity, dose, feasibility and acceptability of implementation and training materials for the CRADLE-3 trial The fidelity, dose, feasibility and acceptability of implementation and training materials were assessed in three representative non-trial sites (Zimbabwe, Ethiopia, India) using multiple-choice questionnaires, evaluation of clinical …	The feasibility study took place over 3 months from November 2015 to January 2016 in three representative non-trial sites with 61 associated primary healthcare facilities (Zimbabwe, Ethiopia, India)	Zimbabwe, Ethiopia, India, November 2015 - January 2016,	primary care, secondary care,	ANC, IPC	Lower middle, Low,	Proportion of staff trained total (India, Zimbabwe, Ethiopia combined) sites n(%)	0.85	%	204	225				Maternal	Increase	Process measure
Cradle VSA	Device to measure hypovolaemic or septic shock and alert users to abnormalities	Monitoring	Trigger referral for critically ill patients; improve safety; better target scarce resources	Point of care alerts/reminder; Expert System	Plan of care alerts; High risk state monitoring; Triage tools	Device	CO	Vousden 2018	10.1186/s12884-018-1737-x	Mixed methods	three-month mixed-methodology feasibility study of the fidelity, dose, feasibility and acceptability of implementation and training materials for the CRADLE-3 trial The fidelity, dose, feasibility and acceptability of implementation and training materials were assessed in three representative non-trial sites (Zimbabwe, Ethiopia, India) using multiple-choice questionnaires, evaluation of clinical …	The feasibility study took place over 3 months from November 2015 to January 2016 in three representative non-trial sites with 61 associated primary healthcare facilities (Zimbabwe, Ethiopia, India)	Zimbabwe, Ethiopia, India, November 2015 - January 2016,	primary care, secondary care,	ANC, IPC	Lower middle, Low,	Proportion of participants scoring more than 75% correct answers on the VSA questionnaire	0.75	%	73	97				Maternal	Increase	Process measure
Cradle VSA	Device to measure hypovolaemic or septic shock and alert users to abnormalities	Monitoring	Trigger referral for critically ill patients; improve safety; better target scarce resources	Point of care alerts/reminder; Expert System	Plan of care alerts; High risk state monitoring; Triage tools	Device	CO	Vousden 2018	10.1186/s12884-018-1737-x	Mixed methods	three-month mixed-methodology feasibility study of the fidelity, dose, feasibility and acceptability of implementation and training materials for the CRADLE-3 trial The fidelity, dose, feasibility and acceptability of implementation and training materials were assessed in three representative non-trial sites (Zimbabwe, Ethiopia, India) using multiple-choice questionnaires, evaluation of clinical …	The feasibility study took place over 3 months from November 2015 to January 2016 in three representative non-trial sites with 61 associated primary healthcare facilities (Zimbabwe, Ethiopia, India)	Zimbabwe, Ethiopia, India, November 2015 - January 2016,	primary care, secondary care,	ANC, IPC	Lower middle, Low,	Proportion of Action Log of Clinical Practice which had optimal care appropriate for the available resources	0.81	%	50	62				Maternal	Increase	Process measure
Cradle VSA	Device to measure hypovolaemic or septic shock and alert users to abnormalities	Monitoring	Trigger referral for critically ill patients; improve safety; better target scarce resources	Point of care alerts/reminder; Expert System	Plan of care alerts; High risk state monitoring; Triage tools	Device	CO	Vousden 2018	10.1186/s12884-018-1737-x	Mixed methods	three-month mixed-methodology feasibility study of the fidelity, dose, feasibility and acceptability of implementation and training materials for the CRADLE-3 trial The fidelity, dose, feasibility and acceptability of implementation and training materials were assessed in three representative non-trial sites (Zimbabwe, Ethiopia, India) using multiple-choice questionnaires, evaluation of clinical …	The feasibility study took place over 3 months from November 2015 to January 2016 in three representative non-trial sites with 61 associated primary healthcare facilities (Zimbabwe, Ethiopia, India)	Zimbabwe, Ethiopia, India, November 2015 - January 2016,	primary care, secondary care,	ANC, IPC	Lower middle, Low,	Acceptability of the intervention and implementation strategies: thematic analysis from 18 stakeholder interviews and two focus group							It was widely reported that the intervention was acceptable and improved capacity to make clinical decisions about which women require treatment and referral, escalating care and making appropriate referrals. It was widely reported that the CRADLE VSA package improved capacity to make decisions about which women require treatment and referral. This was true for HCP in the community who initiated …	Maternal	Increase	Process measure
Cradle VSA	Device to measure hypovolaemic or septic shock and alert users to abnormalities	Monitoring	Trigger referral for critically ill patients; improve safety; better target scarce resources	Point of care alerts/reminder; Expert System	Plan of care alerts; High risk state monitoring; Triage tools	Device	CO	Nathan 2018	10.1186/s12978-017-0450-y	Qualitative	The evaluation was conducted in two separate studies, in the community and primary health centres in India, Mozambique (Community Level Intervention for Pre-eclampsia (CLIP) Trial) Nigeria (process evaluation run alongside the CLIP trial), and tertiary hospitals in South Africa (embedded in the CRADLE 2 study, a mixed-methods observational study evaluating the CRADLE VSA). The CLIP trial looked a…	Primary care/ health facilities in India, Mozambique between February 2014 and February 2017 and tertiary hospitals in Nigeria and South Africa (CRADLE VSA + CDSS) between January 2015 and April 2016	India, Mozambique, Nigeria, South Africa, February 2014 - April 2016,	primary care, secondary care,	ANC, IPC	Lower middle, Low,	Themes: Healthcare worker opinion on ease-of-use Healthcare worker opinion on the CRADLE device accuracy Healthcare worker opinion on the CRADLE traffic light EWS Healthcare worker opinion on impact on work-life HCW-reported technical issues and errors Opinions of the women and their families							Most healthcare workers perceived the CRADLE device to be easy to use and accurate. The traffic lights early warning system was unanimously reported positively, giving healthcare workers confidence with decision-making and a sense of professionalism. Unanimously, pregnant women liked the CRADLE device. The traffic light early warning system gave women and their families a better understanding of …	Maternal		Process measure
Cradle VSA	Device to measure hypovolaemic or septic shock and alert users to abnormalities	Monitoring	Trigger referral for critically ill patients; improve safety; better target scarce resources	Point of care alerts/reminder; Expert System	Plan of care alerts; High risk state monitoring; Triage tools	Device	NC	Vousden 2019b	10.1016/s2214-109x(18)30526-6	RCT	CRADLE-3 trial was a pragmatic, mixed-methods, multicentre, stepped-wedge cluster-randomised controlled trial of the introduction of the CRADLE intervention (CRADLE VSA device and CRADLE training package) to routine maternity care settings in LMICs. April 2016 - Nov 2017	10 sites, 8 clusters (Kenya, Zambia, Malawi, Haiti, Sierra Leone, Zimbabwe, Uganda, India). Each cluster comprised at least one urban or peri-urban secondary or tertiary health facility that provided comprehensive emergency obstetric care with multiple peripheral facilities that refer to the central hospital, april 2016 - Nov 2017	Kenya, Zambia, Malawi, Haiti, Sierra Leone, Zimbabwe, Uganda, India, April 2016 - Nov 2017,	primary care, secondary care,	ANC, IPC	Lower middle, Low,	rate of a composite of maternal mortality or major morbidity: at least one of maternal death (all-cause mortality), eclampsia (occurrence of generalised convulsions with increased blood pressure in the absence of epilepsy or another condition predisposing to convulsions), or emergency hysterectomy (surgical removal of all or part of the uterus) occurring during pregnancy, labour, or within 42 day…	1.22 (0.73-2.06)	aOR	1963	247238	2104	288995		Maternal	Reduce	Clinical outcome
Cradle VSA	Device to measure hypovolaemic or septic shock and alert users to abnormalities	Monitoring	Trigger referral for critically ill patients; improve safety; better target scarce resources	Point of care alerts/reminder; Expert System	Plan of care alerts; High risk state monitoring; Triage tools	Device	CO	Vousden 2019c	10.1371/journal.pmed.1002775	RCT	Secondary analysis of a CRADLE-3 RCT in 1 April 2016 to 30 November 2017.	10 sites, 8 clusters (Kenya, Zambia, Malawi, Haiti, Sierra Leone, Zimbabwe, Uganda, India). Each cluster comprised at least one urban or peri-urban secondary or tertiary health facility that provided comprehensive emergency obstetric care with multiple peripheral facilities that refer to the central hospital, april 2016 - Nov 2017	Kenya, Zambia, Malawi, Haiti, Sierra Leone, Zimbabwe, Uganda, India, April 2016 - Nov 2017	primary care, secondary care,	ANC, IPC	Lower middle, Low,	Rate of eclampsia per 10,000 deliveries, pre vs post intervention	1.30 95% CI (0.82 2.05)	aOR	1378	288995	1314	247238		Maternal	Reduce	Clinical outcome
Cradle VSA	Device to measure hypovolaemic or septic shock and alert users to abnormalities	Monitoring	Trigger referral for critically ill patients; improve safety; better target scarce resources	Point of care alerts/reminder; Expert System	Plan of care alerts; High risk state monitoring; Triage tools	Device	CO	Vousden 2019c	10.1371/journal.pmed.1002775	RCT	Secondary analysis of a CRADLE-3 RCT in 1 April 2016 to 30 November 2017.	10 sites, 8 clusters (Kenya, Zambia, Malawi, Haiti, Sierra Leone, Zimbabwe, Uganda, India). Each cluster comprised at least one urban or peri-urban secondary or tertiary health facility that provided comprehensive emergency obstetric care with multiple peripheral facilities that refer to the central hospital, april 2016 - Nov 2017	Kenya, Zambia, Malawi, Haiti, Sierra Leone, Zimbabwe, Uganda, India, April 2016 - Nov 2017	primary care, secondary care,	ANC, IPC	Lower middle, Low,	Rate of maternal death from hypertensive disorder of pregnancy, per 10,000 deliveries, pre vs post intervention	0.84 95% CI (0.47 1.51)	aOR	142	288995	95	247238		Maternal	Reduce	Clinical outcome
Cradle VSA	Device to measure hypovolaemic or septic shock and alert users to abnormalities	Monitoring	Trigger referral for critically ill patients; improve safety; better target scarce resources	Point of care alerts/reminder; Expert System	Plan of care alerts; High risk state monitoring; Triage tools	Device	CO	Vousden 2019c	10.1371/journal.pmed.1002775	RCT	Secondary analysis of a CRADLE-3 RCT in 1 April 2016 to 30 November 2017.	10 sites, 8 clusters (Kenya, Zambia, Malawi, Haiti, Sierra Leone, Zimbabwe, Uganda, India). Each cluster comprised at least one urban or peri-urban secondary or tertiary health facility that provided comprehensive emergency obstetric care with multiple peripheral facilities that refer to the central hospital, april 2016 - Nov 2017	Kenya, Zambia, Malawi, Haiti, Sierra Leone, Zimbabwe, Uganda, India, April 2016 - Nov 2017	primary care, secondary care,	ANC, IPC	Lower middle, Low,	Rate of ICU admission from hypertensive disorder of pregnancy, per 10,000 deliveries, pre vs post intervention	0.85 95% CI (0.72 1.02)	aOR	655	288995	657	247238		Maternal	Reduce	Clinical outcome
Cradle VSA	Device to measure hypovolaemic or septic shock and alert users to abnormalities	Monitoring	Trigger referral for critically ill patients; improve safety; better target scarce resources	Point of care alerts/reminder; Expert System	Plan of care alerts; High risk state monitoring; Triage tools	Device	NC	Giblin 2021	10.1186/s12884-021-03796-4	RCT	Secondary analysis of data from CRADLE-3 RCT. 10 clusters over 8 countries.	10 sites, 8 clusters (Kenya, Zambia, Malawi, Haiti, Sierra Leone, Zimbabwe, Uganda, India). Each cluster comprised at least one urban or peri-urban secondary or tertiary health facility that provided comprehensive emergency obstetric care with multiple peripheral facilities that refer to the central hospital, april 2016 - Nov 2017	Kenya, Zambia, Malawi, Haiti, Sierra Leone, Zimbabwe, Uganda, India, April 2016 - Nov 2017	primary care, secondary care,	ANC, IPC	Lower middle, Low,	Change in proportion of women referred	0.56 (0.42-0.74)	OR	120	73371	212	74828	Decision uncertainty score, cohen's d	Maternal	Reduce	Clinical outcome
Customised fundal height charts assessing growth	Customised antenatal growth chart displaying computer-generated curves for fetal weight and fundal height	Screening	Prevent missed diagnoses; trigger referral;	Workflow support; Expert system;	Documentation aids; Treatment planning;	Paper;	CO	Gardosi 1999	https://doi.org/10.1111/j.1471-0528.1999.tb08267.x	Quantitative non-randomised	Prospective, non-randomised, controlled, population-based study	Two defined and separate areas in the community which were referral areas to the same teaching hospital. UK. The intervention group consisted of 28 healthcentres (5 community midwife areas with 20 midwives and 76 general practitioners) The control group consisted of 26 health centres (7 community midwife areas with 22 midwives and 84 general practitioners). May 1994 -March 1995	UK, May 1994 - March 1995,	Secondary care or higher,	ANC,	High,	Proportion of SGA pregnancies detected during ANC, compared with birthweight.	2.23 (1.12,4.45)	OR, 95% CI	34	71	21	72		Neonatal	Increase	Process measure
Customised fundal height charts assessing growth	Customised antenatal growth chart displaying computer-generated curves for fetal weight and fundal height	Screening	Prevent missed diagnoses; trigger referral;	Workflow support; Expert system;	Documentation aids; Treatment planning;	Paper;	CO	Gardosi 1999	https://doi.org/10.1111/j.1471-0528.1999.tb08267.x	Quantitative non-randomised	Prospective, non-randomised, controlled, population-based study	Two defined and separate areas in the community which were referral areas to the same teaching hospital. UK. The intervention group consisted of 28 healthcentres (5 community midwife areas with 20 midwives and 76 general practitioners) The control group consisted of 26 health centres (7 community midwife areas with 22 midwives and 84 general practitioners). May 1994 -March 1996	UK, May 1994 - March 1995,	Secondary care or higher,	ANC,	High,	Proportion of Large for Gestational Age pregnancies detected during ANC, compared with birthweight.	2.63 (1.27,5.45)	OR, 95% CI	37	81	15	62		Neonatal	Increase	Process measure
Diamond study decision aid	VBAC Decision Aid	Mode of delivery	Aid external information acquisition; Patient empowerment and education; standardise care; provide information on risks and benefits; improve patient satisfaction	Expert systems; Relevant information display	Risk assessment tools; Prognostic tools; Treatment planning; Patient-specific relevant data displays	Software program	CO	Montgomery 2007	10.1136/bmj.39217.671019.55	RCT	Individually randomised controlled (DIAMOND) trial with women allocated to receive usual care only, usual care with decision support and usual care with an information programme	Four maternity Units in SW England and Scotland, May 2004- August 2006	UK, May 2004- August 2006,	Secondary care,	ANC,	High,	Decisional conflict score on a 25 point scale	-4.0 (-6.5,-1.5)	Difference in scores (Mean (SD) total score on DCS)	23.6 (15.1)	198	27.8 (14.6)	201		Maternal	Reduce	PROMs
Diamond study decision aid	VBAC Decision Aid	Mode of delivery	Aid external information acquisition; Patient empowerment and education; standardise care; provide information on risks and benefits; improve patient satisfaction	Expert systems; Relevant information display	Risk assessment tools; Prognostic tools; Treatment planning; Patient-specific relevant data displays	Software program	CO	Montgomery 2007	10.1136/bmj.39217.671019.55	RCT	Individually randomised controlled trial with women allocated to receive usual care only, usual care with decision support and usual care with an information programme	Four maternity Units in SW England and Scotland, May 2004- August 2007	UK, May 2004- August 2006,	Secondary care,	ANC,	High,	Vaginal birth as a proportion of all births	1.42 (0.94, 2.14)	aOR (95% CI)	147	198	166	201		Maternal	Increase	Clinical outcome
Diamond study decision aid	VBAC Decision Aid	Mode of delivery	Aid external information acquisition; standardise care; provide information on risks and benefits; Patient empowerment and education	Expert systems; Relevant information display	Risk assessment tools; Prognostic tools; Treatment planning; Patient-specific relevant data displays	Software program	CO	Hollinghurst 2010	10.1177/0272989x09353195	Economic evaluation	Cost-consequence analysis embedded in DIAMOND trial comparing cost to the NHS at 37 weeks’ gestation and 6 weeks postnatal(data collected prospectively during the trial using a participant self-completed questionnaire conducted at 37 weeks’ gestation and 6 weeks postnatal) with decisional conflict at 37 weeks.	Three maternity units in south west England and one unit in Scotland recruited women from May 2004 to January 2006.	UK, May 2004 - January 2006,	Secondary care,	ANC,	High,	Incremental (95% CI) mean total costs (£)	-4.52 (–172 to 107)	Mean (SD) total cost per mother and baby usual care vs DA	1982 (763)	178	1986 (696)	173		Maternal		Economic
Diamond study decision aid	VBAC Decision Aid	Mode of delivery	Aid external information acquisition; standardise care; provide information on risks and benefits; Patient empowerment and education	Expert systems; Relevant information display	Risk assessment tools; Prognostic tools; Treatment planning; Patient-specific relevant data displays	Software program	CO	Hollinghurst 2010	10.1177/0272989x09353195	Economic evaluation	Cost-consequence analysis embedded in DIAMOND trial comparing cost to the NHS at 37 weeks’ gestation and 6 weeks postnatal(data collected prospectively during the trial using a participant self-completed questionnaire conducted at 37 weeks’ gestation and 6 weeks postnatal) with decisional conflict at 37 weeks.	Three maternity units in south west England and one unit in Scotland recruited women from May 2004 to January 2006.	UK, May 2004 - January 2006,	Secondary care,	ANC,	High,	Incremental Difference (95% CI) in DCS score at 37 weeks	3.6 (0.5 to 6.7)	Mean (SD) Decisional Conflict Score (DCS) score at 37 weeks, usual care vs DA	24.5 (15.2)	178	28.1 (14.3)	173		Maternal		PROMs
Diamond study decision aid	VBAC Decision Aid	Mode of delivery	Aid external information acquisition; standardise care; provide information on risks and benefits; Patient empowerment and education	Expert systems; Relevant information display	Risk assessment tools; Prognostic tools; Treatment planning; Patient-specific relevant data displays	Software program	CO	Hollinghurst 2010	10.1177/0272989x09353195	Economic evaluation	Cost-consequence analysis embedded in DIAMOND trial comparing cost to the NHS at 37 weeks’ gestation and 6 weeks postnatal(data collected prospectively during the trial using a participant self-completed questionnaire conducted at 37 weeks’ gestation and 6 weeks postnatal) with decisional conflict at 37 weeks.	Three maternity units in south west England and one unit in Scotland recruited women from May 2004 to January 2006.	UK, May 2004 - January 2006,	Secondary care,	ANC,	High,	Incremental Difference (95% CI) in proportion of cesarean deliveries	− 0.08 (–0.18 to 0.03)	Proportion (95% CI) of cesarean deliveries, usual care vs DA	0.60 (0.53–0.67)	178	0.68 (0.61–0.75)	173		Maternal		Clinical outcome
Diamond study decision aid	VBAC Decision Aid	Mode of delivery	Aid external information acquisition; standardise care; provide information on risks and benefits; Patient empowerment and education	Expert systems; Relevant information display	Risk assessment tools; Prognostic tools; Treatment planning; Patient-specific relevant data displays	Software program	NC	Emmett et al. 2007	https://www.ncbi.nlm.nih.gov/pmc/articles/PMC5060385/	Qualitative	Pilot testing 1-1 semi-structured interviews and observation of women from target population using team-developed decision aids which would then be trialled in RCT	2 University‐affiliated teaching hospitals, located in Bristol and Dundee, UK. February -April 2004	UK, February 2004 - April 2004,	Secondary care,	ANC,	High,	Women's views of the acceptability and usability of the programs and the feasibility of their investigation in a randomized trial							Main themes: i) program content ii) acceptability of computer-based format, iii)presentation of health outomes iv) usability v) repeat access Overall, women found the content and CDSS informative and useful. The main contrast in views concerning the two decision aids related to the difficulty some users of the decision analysis program experienced correctly completing the ratings task. It was the…	Maternal
Diamond study decision aid	VBAC Decision Aid	Mode of delivery	Aid external information acquisition; standardise care; provide information on risks and benefits; Patient empowerment and education	Expert systems; Relevant information display	Risk assessment tools; Prognostic tools; Treatment planning; Patient-specific relevant data displays	Software program	CO	Rees 2009	https://doi.org/10.1111/j.1471-0528.2009.02121.x	Qualitative	6 uni-professional focus groups of 28 healthcare professionals (obstetricians, hospital and community midwives, and GPs) conducted at end of Diamond RCT	2 University‐affiliated teaching hospitals, located in Bristol and Dundee, UK. February -April 2004	UK, February 2004 - April 2004,	Secondary care,	ANC,	High,	Healthcare practitioner views on decision aid implementation							Theme 1: Practicalities of decision aid implementation: when, who and how? Theme 2: Barriers to implementation of the decision aids Theme 3: Facilitators to implementation of the decision aids Summary: Participants were generally positive about the decision aids. Most thought they should be implemented during early pregnancy in the community, but should be accessible throughout pregnancy, with an…			Process measure
eRegQual	Palestinian integrated antenatal CDSS	Screening	Guideline adherence; improve clinical effectiveness	Expert systems	Treatment planning; Diagnostic Support	EHR	NC	Venkateswaran 2022	https://doi.org/10.1016/S2589-7500(21)00269-7	RCT	Cluster randomised trial of EHR + CDSS implementation into Palestine	133 public primary health-care clinics in Palestine. Intervention Jan-Sep 2017, Data collected March 17-June 18	Palestine, March 2017 - June 2018,	primary care,	ANC,	Upper Middle,	Adherence to guidelines for anaemia, aOR	1.88 (1.52,2.32)	aOR	2297	5320	1535	5182	the probability of successful screening and management of anaemia and diabetes was higher in large clinics (≥200 annual pregnancy registrations), clinics with a laboratory, and among primiparous and older women (≥40 years)	Maternal	Increase	Process measure
eRegQual	Palestinian integrated antenatal CDSS	Screening	Guideline adherence; improve clinical effectiveness	Expert systems	Treatment planning; Diagnostic Support	EHR	NC	Venkateswaran 2022	https://doi.org/10.1016/S2589-7500(21)00269-7	RCT	Cluster randomised trial of EHR + CDSS implementation into Palestine	133 public primary health-care clinics in Palestine. Intervention Jan-Sep 2017, Data collected March 17-June 18	Palestine, March 2017 - June 2018,	primary care,	ANC,	Upper Middle,	Adherence to guidelines for Diabetes, aOR	1.45 (1.14,1.83)	aOR	1726	4348	2189	4321		Maternal	Increase	Process measure
eRegQual	Palestinian integrated antenatal CDSS	Screening	Guideline adherence; improve clinical effectiveness	Expert systems	Treatment planning; Diagnostic Support	EHR	NC	Venkateswaran 2022	https://doi.org/10.1016/S2589-7500(21)00269-7	RCT	Cluster randomised trial of EHR + CDSS implementation into Palestine	133 public primary health-care clinics in Palestine. Intervention Jan-Sep 2017, Data collected March 17-June 18	Palestine, March 2017 - June 2018,	primary care,	ANC,	Upper Middle,	Adherence to guidelines for hypertension, aOR	1.62 (1.29,2.05)	aOR	7555	7982	7314	7569		Maternal	Increase	Process measure
eRegQual	Palestinian integrated antenatal CDSS	Screening	Guideline adherence; improve clinical effectiveness	Expert systems	Treatment planning; Diagnostic Support	EHR	NC	Venkateswaran 2022	https://doi.org/10.1016/S2589-7500(21)00269-7	RCT	Cluster randomised trial of EHR + CDSS implementation into Palestine	133 public primary health-care clinics in Palestine. Intervention Jan-Sep 2017, Data collected March 17-June 18	Palestine, March 2017 - June 2018,	primary care,	ANC,	Upper Middle,	Adherence to guidelines for abnormal foetal growth, aOR	0.59 (0.37,0.96)	aOR	394	500	458	665		Maternal	Increase	Process measure
GAP protocol	Growth Assessment Protocol (GAP) is a complex antenatal intervention (which trains midwives and healthcare professionals in fetal growth assessment and the use of customized centiles) that aims to increase the rate of antenatal detection of SGA and reduce stillbirth	Screening	guideline adherence; improve safety; Standardise care	Expert systems;	Risk assessment tools; Diagnostic support;	Software program; Paper;	CO	Relph 2022	https://doi.org/10.1186/s13012-022-01228-1	Mixed methods	Nested mixed methods process evaluation in pragmatic, superiority, 2-arm, parallel group, open DESiGN RCT. Feasibility and contextual elements of implementation assessed by semi structured interviews (55 qualitative interviews- 27 interviews with clinical leads (22 GAP leads at implementing sites and 5 service leads at standard care sites) and 28 interviews with frontline staff (implementing site…	5/11 RCT maternity units in England, November 2016 to February 2019	UK, November 2016 - February 2019,	Secondary care or higher,	ANC,	High,								Sites that struggled to find additional resource for GAP reported struggling with implementation. Risk stratification without corresponding pathways. Concern about changes to established practice to GAP recommendations. Clear value proposition drove positive attitudes to change
GAP protocol	Growth Assessment Protocol (GAP) is a complex antenatal intervention that aims to increase the rate of antenatal detection of SGA and reduce stillbirth	Screening	guideline adherence; improve safety; Standardise care	Expert systems;	Risk assessment tools; Diagnostic support;	Software program; Paper;	CO	Iliodromiti 2020	https://doi.org/10.1002/uog.21999	Quantitative non-randomised	Retrospective observational cohort comparing implementing region with non-implementing region. Data from national routinely collected records. Uptake was assessed by surveys. England and Wales considered intervention group with implementation of GAP up to 68% by 2015	England and Wales vs Scotland. Scotland - one facility uptake prior to 2009, otherwise no uptake until 2015. England - increasing uptake from 2009-2015 to 60%. Data from 2000-2015	UK, 2000 - 2015,	Secondary care or higher,	ANC,	High,	Change in stillbirths per 100,000 Scotland vs England and Wales	41.0 (40.9, 41.1)	mean difference (95% CI),	19334	4153980	1438	334316		Maternal	Reduce	Clinical outcome
GAP protocol	Growth Assessment Protocol (GAP) is a complex antenatal intervention that aims to increase the rate of antenatal detection of SGA and reduce stillbirth	Screening	guideline adherence; improve safety; Standardise care	Expert systems;	Risk assessment tools; Diagnostic support;	Software program; Paper;	CO	Iliodromiti 2020	https://doi.org/10.1002/uog.22000	Quantitative non-randomised	Retrospective observational cohort comparing implementing region with non-implementing region. Data from national routinely collected records. Uptake was assessed by surveys. England and Wales considered intervention group with implementation of GAP up to 68% by 2016	England and Wales vs Scotland. Scotland - one facility uptake prior to 2009, otherwise no uptake until 2015. England - increasing uptake from 2009-2015 to 60%. Data from 2000-2016	UK, 2000 - 2015,	Secondary care or higher,	ANC,	High,	Change in stillbirths per 100,000 Scotland vs England and Wales	0.92 (0.88, 0.98)	OR (95% CI)						Maternal	Reduce	Clinical outcome
GAP protocol	Growth Assessment Protocol (GAP) is a complex antenatal intervention that aims to increase the rate of antenatal detection of SGA and reduce stillbirth	Screening	guideline adherence; improve safety; Standardise care	Expert systems;	Risk assessment tools; Diagnostic support;	Software program; Paper;	CO	Ravula 2022	https://doi.org/10.1515/jpm-2022-0111	Quantitative non-randomised	The evaluation included a prospective study cohort following implementation of GAP (2015–2019), and assessment against a pre-GAP cohort (2011–14). Single centre pre and post implementation of GAP	The study was conducted at a privately run tertiary referral hospital with approximately 10,000 deliveries annually. Dates of the study pre GAp 2011 to 2014 post GAP from 2015 to 2018, South InDia	India, 2011 - 2018,	Secondary care or higher,	ANC,	Lower middle,	Stillbirth rate and relative risk between pre (2008) and post GAP (2017)	0.78 (0.60,1.02)	RR	108	31498	115	26199		Neonatal	Reduce	Clinical outcome
GAP protocol	Growth Assessment Protocol (GAP) is a complex antenatal intervention that aims to increase the rate of antenatal detection of SGA and reduce stillbirth	Screening	guideline adherence; improve safety; Standardise care	Expert systems;	Risk assessment tools; Diagnostic support;	Software program; Paper;	CO	Ravula 2022	https://doi.org/10.1515/jpm-2022-0111	Quantitative non-randomised	The evaluation included a prospective study cohort following implementation of GAP (2015–2019), and assessment against a pre-GAP cohort (2011–14). Single centre pre and post implementation of GAP	The study was conducted at a privately run tertiary referral hospital with approximately 10,000 deliveries annually. Dates of the study pre GAp 2011 to 2014 post GAP from 2015 to 2018, South Inia	India, 2011 - 2018,	Secondary care or higher,	ANC,	Lower middle,	Rate of SGA detection before and after GAP	1.95 (1.89, 2.02)	OR, author's estimate	21135.2	31498	13388	26199		Neonatal	Increase	Clinical outcome
GAP protocol	Growth Assessment Protocol (GAP) is a complex antenatal intervention that aims to increase the rate of antenatal detection of SGA and reduce stillbirth	Screening	guideline adherence; improve safety; Standardise care	Expert systems;	Risk assessment tools; Diagnostic support;	Software program; Paper;	CO	Hugh 2020	https://doi.org/10.1002/uog.22187	Quantitative non-randomised	Before and after national multi-site study of rolling implementations; ecological analysis of uptake against ONS live births and stillbirths	English NHS trusts between 2008-2017 (133 trusts, 94 implementing GAP by 2017)	UK, 2008 - 2017,	Secondary care or higher,	ANC,	High,	Still birth rates in all facilities	0.816 (0.775, 0.859)	OR	2647	633644	3342	633644		Neonatal	Reduce	Clinical outcome
GAP protocol	Growth Assessment Protocol (GAP) is a complex antenatal intervention that aims to increase the rate of antenatal detection of SGA and reduce stillbirth	Screening	guideline adherence; improve safety; Standardise care	Expert systems;	Risk assessment tools; Diagnostic support;	Software program; Paper;	CO	Hugh 2020	https://doi.org/10.1002/uog.22187	Quantitative non-randomised	Before and after national multi-site study of rolling implementations; ecological analysis of uptake against ONS live births and stillbirths	English NHS trusts between 2008-2017 (133 trusts, 94 implementing GAP by 2017)	UK, 2008 - 2017,	Secondary care or higher,	ANC,	High,	Still birth risk in complete and partial implementers vs non-implementers	0.936 (0.863, 1.015)	OR	1775	474296	872	199575		Neonatal	Reduce	Clinical outcome
GAP protocol	Growth Assessment Protocol (GAP) is a complex antenatal intervention that aims to increase the rate of antenatal detection of SGA and reduce stillbirth	Screening	guideline adherence; improve safety; Standardise care	Expert systems;	Risk assessment tools; Diagnostic support;	Software program; Paper;	CO	Cowan 2021	https://doi.org/10.1111/ajo.13283	Quantitative non-randomised	uncontrolled before and after intervention study	tertiary obstetric facility in 2012 vs 2017 in Counties Manukau Health (CMH) in South Auckland, NZ. CMH is the largest maternity service provider in NZ, serving an ethnically diverse population, with high rates of obesity and socio-economic deprivation, as well as the highest perinatal mortality in NZ. 2012 vs 2017	New Zealand, 2012 - 2017,	Secondary care or higher,	ANC,	High,	Proportion of SGA pregnancies that were detected before birth. Antenatal detection of SGA was defined as an ultrasound estimated fetal weight (EFW) <10th customised centile, abdominal circumference <5th centile, sequential measurements of EFW or abdominal circumference with slow or no growth, and/or one or more abnormal Doppler findings.	4.80 (2.82,8.18)	aOR	81	140	35	153		Maternal	Increase	Clinical outcome
GAP protocol	Growth Assessment Protocol (GAP) is a complex antenatal intervention that aims to increase the rate of antenatal detection of SGA and reduce stillbirth	Screening	guideline adherence; improve safety; Standardise care	Expert systems;	Risk assessment tools; Diagnostic support;	Software program; Paper;	CO	Vieira 2022	https://doi.org/10.1371/journal. pmed.1004004	RCT	pragmatic, superiority, 2-arm, parallel group, open, cluster randomised control trial.	13 maternity units as clusters (7 randomised to GAP and 6 to standard care) in England were enrolled, primarily in London. Nov 2016 to Feb 2019.	UK, November 2016 - February 2019,	Secondary care or higher,	ANC,	High,	ultrasound detection of SGA confirmed at birth (birthweight <10th centile by both customised and population centiles)	2.2 (-6.4, 10.7)	adjusted difference intervention minus control (%)	2874	11096	3825	13810		Neonatal	Increase	Clinical outcome
Health Pregnancy 4 All scorecared	Healthy Pregnancy 4 All' Scorecard-based antenatal risk assessment, care pathways and interdisciplinary consultation	Screening	Improved clinical effectiveness; standardise care; trigger referral	Expert systems;	Risk-assessment tools; Treatment planning	Paper	CO	Vos 2017	https://doi.org/10.1016/j.puhe.2017.05.010	Mixed methods	Process evaluation of the use of a scorecard risk assessment with associated care pathways, evaluating implementation success and embedded within effectiveness study	Netherlands, antenatal healthcare field in 14 Dutch municipalities (10 clusters), timing not provided	Netherlands, Years not provided,	Primary care,	ANC,	High,	Proportion of programmes implementation whole programme and all components, proportion	27	%	3	11				Maternal	Increase	Process measure
Health Pregnancy 4 All scorecared	Healthy Pregnancy 4 All' Scorecard-based antenatal risk assessment, care pathways and interdisciplinary consultation	Screening	Improved clinical effectiveness; standardise care; trigger referral	Expert systems;	Risk-assessment tools; Treatment planning	Paper	CO	Vos 2017	https://doi.org/10.1016/j.puhe.2017.05.010	Mixed methods	Process evaluation of the use of a scorecard risk assessment with associated care pathways, evaluating implementation success and embedded within effectiveness study	Netherlands, antenatal healthcare field in 14 Dutch municipalities (10 clusters), timing not provided	Netherlands, Years not provided,	Primary care,	ANC,	High,	Usability scores (ease of use)low usage vs moderate usage clusters	p= 0.81	mean(SD)	moderate usage cluster 51.4 (8.1)	3 clusters	low usage cluster 50.4 (7.1)	3 clusters		Maternal	Increase	Process measure
Health Pregnancy 4 All scorecared	Healthy Pregnancy 4 All' Scorecard-based antenatal risk assessment, care pathways and interdisciplinary consultation	Screening	Improved clinical effectiveness; standardise care; trigger referral	Expert systems;	Risk-assessment tools; Treatment planning	Paper	CO	Vos 2017	https://doi.org/10.1016/j.puhe.2017.05.010	Mixed methods	Process evaluation of the use of a scorecard risk assessment with associated care pathways, evaluating implementation success and embedded within effectiveness study	Netherlands, antenatal healthcare field in 14 Dutch municipalities (10 clusters), timing not provided	Netherlands, Years not provided,	Primary care,	ANC,	High,	Qualitative theme: Adoption							Summary of qualitative findings: In facilities with limited diagnostic capacity, motivated workers adopted B4M for its novelty and benefits, in contexts of existing collaborations and authoritative or participative supervision styles. Although technology novelty triggered supportive adoption mechanisms, we found that the actual utilization of the device was the most important phase of the usage c…	Maternal	Increase	Process measure
Health Pregnancy 4 All scorecared	Healthy Pregnancy 4 All' Scorecard-based antenatal risk assessment, care pathways and interdisciplinary consultation	Screening	Improved clinical effectiveness; standardise care; trigger referral	Expert systems;	Risk-assessment tools; Treatment planning	Paper	CO	Vos 2017	https://doi.org/10.1016/j.puhe.2017.05.010	Mixed methods	Process evaluation of the use of a scorecard risk assessment with associated care pathways, evaluating implementation success and embedded within effectiveness study	Netherlands, antenatal healthcare field in 14 Dutch municipalities (10 clusters), timing not provided	Netherlands, Years not provided,	Primary care,	ANC,	High,	Qualitative theme: Utilization							Qualitative theme: Utilization Subtheme 'Implementation Strategy: Fixed Versus Rotatory' "The rotating strategy (I) between facilities B and C (from the low usage cluster) required ownership of the rotation process (M2) and necessary resources (C2) including fuel and motorbike. Although facility B had more resources, users in facility C demonstrated higher ownership—using the device more consiste…	Maternal	Increase	Process measure
iDeliver	Digital health tool for skilled birth attendants to support maternity care in Kenya	Monitoring	Standardise care; improve clinical effectiveness; guideline adherence	Expert System; Relevant Information display; Order facilitators;	Triage tool; Diagnostic support; Patient-specific relevant data displays; Context-sensitive information retrieval; Condition-specific treatment protocol	EHR; Software program	CO	Bartlett 2021	10.1136/fmch-2020-000845	Qualitative	15 semi-structured interview, onsite observation, clinical and technical audit.	Transmara West Sub-County Hospital (referral facility that offered comprehensive emergency obstetric and newborn services in Transmara West) or three mid-level and lower-level facilities that offered basic obstetric care services in Transmara East, Kenya from December 2018 to September 2020	Kenya, December 2018 - September 2020	Primary Care; Secondary care or higher,	Intrapartum,	Lower middle,	Key successes and challenges to the design, development and implementation of tool							Evaluators identified three key successes: that iDeliver was easy to learn and easy to use; it improves select aspects of medical record keeping and data storage: and it makes generating reports easier and more efficient. Of the 15 providers interviewed, 8 (53%) cited medical record keeping as the tool’s primary benefit, while 7 out of 15 (47%) cited its educational support—a way for SBAs to stay…	Maternal		Process measure
iDeliver	Digital health tool for skilled birth attendants to support maternity care in Kenya	Monitoring	standardise care; improve clinical effectiveness; guideline adherence	Expert System; Relevant Information display; Order facilitators;	Triage tool; Diagnostic support; Patient-specific relevant data displays; Context-sensitive information retrieval; Condition-specific treatment protocol	EHR; Software program	CO	Bartlett 2021	10.1136/fmch-2020-000845	Qualitative	15 semi-structured interview, onsite observation, clinical and technical audit.	Transmara West Sub-County Hospital (referral facility that offered comprehensive emergency obstetric and newborn services in Transmara West) or three mid-level and lower-level facilities that offered basic obstetric care services in Transmara East, Kenya from December 2018 to September 2022	Kenya, December 2018 - September 2021	Primary Care; Secondary care or higher,	Intrapartum,	Lower middle,	% of those interviewed who stated iDeliver had strengthened their ability to diagnose the patient’s acuity level	0.6	%	9	15
iDeliver	Digital health tool for skilled birth attendants to support maternity care in Kenya	Monitoring	standardise care; improve clinical effectiveness; guideline adherence	Expert System; Relevant Information display; Order facilitators;	Triage tool; Diagnostic support; Patient-specific relevant data displays; Context-sensitive information retrieval; Condition-specific treatment protocol	EHR; Software program	CO	Dinh 2022	10.2196/34741	Quantitative non-randomised	Cohort study measuring adoption and fidelity to iDeliver intervention	Transmara West Sub-County Hospital, Kenya from December 2018 to September 2020	Kenya, December 2018 - September 2022	Primary Care; Secondary care or higher,	Intrapartum,	Lower middle,	Proportion of women delivering at hospital recorded in hospital	0.4531		1164	2569	-	-		Neonatal	Increase	Process measure
INFANT	INFANT CDSS for CTG interpretation	Monitoring	improve clinical effectiveness, improve safety	Expert systems; Point of care alerts/reminders	Risk assessment tools; High-risk state monitoring	EHR	NC	Schroeder 2021	https://dx.doi.org/10.1136/archdischild-2020-318806	Economic evaluation	Cost-consequence analysis with NHS perspective embedded into RCT	maternity units in the UK and Ireland, January 2010-August 2013	UK; Ireland, 2010 - 2013,	Secondary care or higher,	ANC; IPC	High,	Maternal mean cost difference trial from entry to discharge, (£)	22.03 (−4.79 to 48.85)	USD	4083.34 (1519.63)	17 566	4061.62 (1043.26)	17 714		Maternal	Reduce	Economic
INFANT	INFANT CDSS for CTG interpretation	Monitoring	improve clinical effectiveness, improve safety	Expert systems; Point of care alerts/reminders	Risk assessment tools; High-risk state monitoring	EHR	NC	Schroeder 2021	https://dx.doi.org/10.1136/archdischild-2020-318806	Economic evaluation	Cost-consequence analysis with NHS perspective embedded into RCT	maternity units in the UK and Ireland, January 2010-August 2013	UK; Ireland, January 2010 - August 2013,	Secondary care or higher,	ANC; IPC	High,	Infant mean cost difference from trial from entry to discharge, (£)	-17.70 (-58.70, 23.29)	USD	224.66 (1890.84)	21 150	243.21 (2355.46)	21 245		Neonatal	Reduce	Economic
INFANT	INFANT CDSS for CTG interpretation	Monitoring	improve clinical effectiveness, improve safety	Expert systems; Point of care alerts/reminders	Risk assessment tools; High-risk state monitoring	EHR	NC	Schroeder 2021	https://dx.doi.org/10.1136/archdischild-2020-318806	Economic evaluation	Cost-consequence analysis with NHS perspective embedded into RCT	maternity units in the UK and Ireland, January 2010-August 2013	UK; Ireland, January 2010 - August 2013,	Secondary care or higher,	ANC; IPC	High,	Maternal mean cost difference from discharge to 2 years follow up, £	−178.27 (−364.28, 7.74)	USD	742.73 (39.82)	1908	922.38 (84.39	1890		Maternal		Economic
INFANT	INFANT CDSS for CTG interpretation	Monitoring	improve clinical effectiveness, improve safety	Expert systems; Point of care alerts/reminders	Risk assessment tools; High-risk state monitoring	EHR	NC	Schroeder 2021	https://dx.doi.org/10.1136/archdischild-2020-318806	Economic evaluation	Cost-consequence analysis with NHS perspective embedded into RCT	maternity units in the UK and Ireland, January 2010-August 2013	UK; Ireland, January 2010 - August 2013,	Secondary care or higher,	ANC; IPC	High,	Infant mean cost difference from discharge to 2 years follow up, £	120.02 (−157.89, 397.94)	USD	1487.87 (101.18)	1940	1374.97 (98.52)	1935		Neonatal		Economic
INFANT	INFANT CDSS for CTG interpretation	Monitoring	improve clinical effectiveness, improve safety	Expert systems; Point of care alerts/reminders	Risk assessment tools; High-risk state monitoring	EHR	CO	Wilson 2021	https://doi.org/10.1111/ajo.13375	Quantitative non-randomised	Before and after single centre propensity score matched cohort of singleton births	Australia, 1 x hospital (largest, quaternary maternity hospital with almost 10 500 births per annum), between November 2016 and November 2019	Australia, 2016 - 2019,	Secondary care or higher,	ANC; IPC,	High,	Composite of neonatal indicators indicating intrapartum hypoxia	0.57 (0.37, 0.88)	aOR	56	5577	32	5577		Neonatal	Reduce	Clinical outcome
INFANT	INFANT CDSS for CTG interpretation	Monitoring	improve clinical effectiveness, improve safety	Expert systems; Point of care alerts/reminders	Risk assessment tools; High-risk state monitoring	EHR	NC	Brocklehurst 2017	10.3310/hta22090	RCT	Individually randomised controlled multi-centre trial of CTG monitoring with decision support vs CTG monitoring only	maternity units in the UK and Ireland, January 2010-August 2013	UK; Ireland, 2010 - 2013,	Secondary care or higher,	ANC; IPC,	High,	Composite neonatal outcome: intrapartum stillbirth or early neonatal death (excluding lethal congenital anomalies), neonatal encephalopathy, or admission to a neonatal unit within 48 hours for ≥ 48 hours (with evidence of feeding difficulties, respiratory illness or NNE when there was evidence of compromise at birth)	1.01 (0.82, 1.25)	aRR	172	23263	171	23351		Neonatal	Reduce	Clinical outcome
INFANT	INFANT CDSS for CTG interpretation	Monitoring	improve clinical effectiveness, improve safety	Expert systems; Point of care alerts/reminders	Risk assessment tools; High-risk state monitoring	EHR	NC	Brocklehurst 2017	10.3310/hta22090	RCT	Individually randomised controlled multi-centre trial of CTG monitoring with decision support vs CTG monitoring only	maternity units in the UK and Ireland, January 2010-August 2013	UK; Ireland, 2010 - 2013,	Secondary care or higher,	ANC; IPC,	High,	Developmental assessment at the age of 2 years in a subset of surviving children, PARCA-R score	0.63 (-0.98, 2.25)	Mean difference	98.0 (33.8)	3556	97.2 (33.4)	3510		Neonatal	Increase	PROMs
ImTeCHO	Innovative Mobile-phone Technology for Community Health Operations (ImTeCHO). Mobile phone application as job aid for CHWs to increase the coverage of maternal, newborn and child health services in rural India	Multi-faceted	Patient empowerment and education; improve clinical effectiveness; standardise care; guideline adherence;	Expert system; Order facilitators; workflow support;	Risk assessment tools; Diagnostic support; Treatment planning; Service-specific order sets; Documentation aids;	Phone App;	CO	Shah 2019	10.4103/0970-258X.295956	Mixed methods	The study combines qualitative methodology to assess uptake, feasibility and effectiveness of the intervention in villages selected for the pilot and quantitative evaluation that examines outcomes in those villages compared to the control villages. After 9 months of implementation, 99 mothers of young infants between the ages of 1 and 4 months and 187 mothers of infants between the ages of 6 and …	45 intervention and 51 control villages of two PHC's in the Jhagadia block of Gujarat, India between August 2013 & Feb 2014	India, August 2013 - Feb 2014,	Primary care,	ANC; IPC	Lower middle,	Proportion of newborn babies who received at least five home visits by an ASHA within the first month of delivery and two home visits within the first week.	11.2 (3.80-32.99)	OR, 95% CI	28	56	5	10		Maternal	Increase	Clinical outcome
ImTeCHO	Innovative Mobile-phone Technology for Community Health Operations (ImTeCHO). Mobile phone application as job aid for CHWs to increase the coverage of maternal, newborn and child health services in rural India	Multi-faceted	Patient empowerment and education; improve clinical effectiveness; standardise care; guideline adherence;	Expert system; Order facilitators; workflow support;	Risk assessment tools; Diagnostic support; Treatment planning; Service-specific order sets; Documentation aids;	Phone App;	CO	Shah 2019	10.4103/0970-258X.295956	Mixed methods	The study combines qualitative methodology to assess uptake, feasibility and effectiveness of the intervention in villages selected for the pilot and quantitative evaluation that examines outcomes in those villages compared to the control villages. After 9 months of implementation, 99 mothers of young infants between the ages of 1 and 4 months and 187 mothers of infants between the ages of 6 and …	45 intervention and 51 control villages of two PHC's in the Jhagadia block of Gujarat, India between August 2013 & Feb 2014	India, August 2013 - Feb 2014,	Primary care,	ANC; IPC	Lower middle,	Pattern of utilisation of the intervention components- n (%) of SIM log-ons to access the USSD protocols	0.02	%	2553	127668				Maternal	Increase	Process measure
ImTeCHO	Innovative Mobile-phone Technology for Community Health Operations (ImTeCHO). Mobile phone application as job aid for CHWs to increase the coverage of maternal, newborn and child health services in rural India	Multi-faceted	Patient empowerment and education; improve clinical effectiveness; standardise care; guideline adherence;	Expert system; Order facilitators; workflow support;	Risk assessment tools; Diagnostic support; Treatment planning; Service-specific order sets; Documentation aids;	Phone App;	CO	Shah 2019	10.4103/0970-258X.295956	Mixed methods	The study combines qualitative methodology to assess uptake, feasibility and effectiveness of the intervention in villages selected for the pilot and quantitative evaluation that examines outcomes in those villages compared to the control villages. After 9 months of implementation, 99 mothers of young infants between the ages of 1 and 4 months and 187 mothers of infants between the ages of 6 and …	45 intervention and 51 control villages of two PHC's in the Jhagadia block of Gujarat, India between August 2013 & Feb 2014	India, August 2013 - Feb 2014,	Primary care,	ANC; IPC	Lower middle,	Qualitative factors explaining observed pattern of mHealth intervention usage		Qualitative focus group discussion subthemes					Subtheme 1: Health worker factors Health worker demographics- use of facebook, texting, internet varied by age Personal and work-related needs of health worker- Most FHWs made related phone calls to chat with friends within and outside the CUG or transmit information to their colleagues about work-related matters. For most FHWs, the phones bridged the communication gap at work and relieved the ec…	Maternal
IPROB	Clinical-Decision Support for documentation compliance adherence mechanism on the documentation of the estimated fetal weight and of indications for labor induction in an Electronic Medical Record clinical-decision support system	Peripartum management	Guideline adherence; standardise care	Workflow support; point of care alerts/reminders	Documentation aids; Ticklers	EHR	CO	Haberman 2009	10.1097/AOG.0b013e3181af2cb0	Quantitative non-randomised	prospective pre and post intervention study in control and intervention hospital sites that used the same obstetric electronic medical record system. A compliance adherence mechanism with an enhanced prompting system was installed at the intervention hospital. Both hospitals had the IPROB software in place for more than 4 years before the start of the study. Preintervention rates of documentation…	2 large teaching hospitals, each having private attending, clinic attending, and nurse-midwife services. experimental site (Maimonides Medical Center, Brooklyn, NY) and a control site (Baystate Medical Center, Springfield, MA).	USA,	Secondary care or higher,	ANC; IPC,	High,	Difference in the rate of change in percentage of records with completed documentation pre and post intervention, control vs intervention sites	Pre vs post intervention site OR, 95% CI= 3.313 (2.49-3.95) 9=0.001 Pre vs post control site OR, 95% CI= 0.41 (0.32, 0.53) P=0.001 difference in the rate of change in documentation between the intervention and control hospital was highly significant (P<.001) (no value given)	OR (95% CI)	Preintervention= 260/619, Postintervention=499/719		339/588, Postintervention=300/622			Maternal	Increase	Process measure
M4	Performance of the M4 model for predicting the final outcome of pregnancies resulting from ART that show low β-hCG (LB-ART) in early gestation.	Ectopic	Better target scarce resources; prevent missed diagnoses; standardise care	Expert System	Diagnostic support; Risk assessment tools; Laboratory test interpretation	Excel	CO	Valdera Simbron 2021	10.1002/uog.23625	Quantitative descriptive	prospective single-center cohort study.	one site Fundación Jiménez Díaz University Hospital, Madrid, Spain, July 2017 and July 2018	Spain, July 2017 - July 2018,	Secondary care or higher,	ANC,	High,	Prediction of Ectopic pregnancy	60 (43.6-74.4) sens, 79.8 (73.8-84.7) spec	sens + spec, % (95%CI)						Maternal	Increase	Clinical outcome
M4	Performance of the M4 model for predicting the final outcome of pregnancies resulting from ART that show low β-hCG (LB-ART) in early gestation.	Ectopic	Better target scarce resources; prevent missed diagnoses; standardise care	Expert System	Diagnostic support; Risk assessment tools; Laboratory test interpretation	Excel	CO	Valdera Simbron 2021	10.1002/uog.23625	Quantitative descriptive	prospective single-center cohort study.	one site Fundación Jiménez Díaz University Hospital, Madrid, Spain, July 2017 and July 2019				High,	Prediction of intrauterine pregancy	66(51.7-77.8) sens, 86.7 (81.3-90.9) spec	sens + spec, % (95%CI)						Maternal	Increase	Clinical outcome
M4	Performance of the M4 model for predicting the final outcome of pregnancies resulting from ART that show low β-hCG (LB-ART) in early gestation.	Ectopic	Better target scarce resources; prevent missed diagnoses; standardise care	Expert System	Diagnostic support; Risk assessment tools; Laboratory test interpretation	Excel	CO	Valdera Simbron 2021	10.1002/uog.23625	Quantitative descriptive	prospective single-center cohort study.	one site Fundación Jiménez Díaz University Hospital, Madrid, Spain, July 2017 and July 2020				High,	Prediction of failed pregancy of unknown location	72.7 (65.3-79) sens, 92.7 (84.9-96.6) spec	sens + spec, % (95%CI)						Maternal	Increase	Clinical outcome
M4	Performance of the M4 model for predicting the final outcome of pregnancies resulting from ART that show low β-hCG (LB-ART) in early gestation.	Ectopic	Better target scarce resources; prevent missed diagnoses; standardise care	Expert System	Diagnostic support; Risk assessment tools; Laboratory test interpretation	Excel	CO	Bobdiwala 2016	https://dx.doi.org/10.1093/humrep/dew105	Quantitative non-randomised	This was a prospective multi-centre cohort study (audit) on consecutive women classified as having a PUL on presentation to the Early Pregnancy Assessment	Early Pregnancy Assessment Units (EPAU) of three London, UK, hospitals between August 2012 and December 2013.	UK, August 2012 - December 2013,	Secondary care or higher,	ANC,	High,	N(%) of PUL correctly classified as low risk by M4 model	0.97	%	568	585				Maternal	Increase	Clinical outcome
M4	Performance of the M4 model for predicting the final outcome of pregnancies resulting from ART that show low β-hCG (LB-ART) in early gestation.	Ectopic	Better target scarce resources; prevent missed diagnoses; standardise care	Expert System	Diagnostic support; Risk assessment tools; Laboratory test interpretation	Excel	CO	Bobdiwala 2016	https://dx.doi.org/10.1093/humrep/dew105	Quantitative non-randomised	This was a prospective multi-centre cohort study (audit) on consecutive women classified as having a PUL on presentation to the Early Pregnancy Assessment	Early Pregnancy Assessment Units (EPAU) of three London, UK, hospitals between August 2012 and December 2013.	UK, August 2012 - December 2013,	Secondary care or higher,	ANC,	High,	n(%) misclassifications of a high risk PUL as low risk by the M4 model with adverse events	0.65	%	17	26				Maternal	Reduce	Clinical outcome
m4Change App	mHeaLTH mobile phone app-based decision support and data collection app intervention for ANC in Nigeria with 4 app modules; client registration, client follow up, lab/ examination and health counselling messages.	Screening	Improve patient satisfaction; guideline adherence;	point of care alerts/reminders; Order facilitators; Relevant information display;	Plan of care alerts; Patient-specific relevant data displays; Condition-specific treatment protocol	Phone App;	CO	McNabb 2015	10.1371/journal.pone.0123940	Quantitative non-randomised	Pre-post intervention of randomised 10 centre mobile app intervention effect on first time ANC clients. Data collected in exit interviews from 1st time ANC clients over 18	Abuja and Nasarawa, Nigeria. 10 primary health centres. December 2012 to December 2013.	Nigeria, December 2012 - December 2013,	Primary care,	ANC,	Lower middle,	Adherence to high quality clinical care guidelines using composite score of adherence to a quality score of 25 elements;	3.82 (2.98-4.66)	mean difference in composite score of adherence (95% CI)	17.15 (5.19)	266	13.33 (4.69)	267		Maternal	Increase	Process measure
m4Change App	mHeaLTH mobile phone app-based decision support and data collection app intervention for ANC in Nigeria with 4 app modules; client registration, client follow up, lab/ examination and health counselling messages.	Screening	Improve patient satisfaction; guideline adherence;	point of care alerts/reminders; Order facilitators; Relevant information display;	Plan of care alerts; Patient-specific relevant data displays; Condition-specific treatment protocol	Phone App;	CO	McNabb 2015	10.1371/journal.pone.0123940	Quantitative non-randomised	Pre-post intervention of randomised 10 centre mobile app intervention effect on first time ANC clients. Data collected in exit interviews from 1st time ANC clients over 19	Abuja and Nasarawa, Nigeria. 10 primary health centres. December 2012 to December 2013.	Nigeria, December 2012 - December 2013,	Primary care,	ANC,	Lower middle,	Client satisfaction (respondent answering very satisfied)	1.602 (1.051, 2.442)	OR	220	266	200	267		Maternal	Increase	PROMs
M6	M6 Triage of Pregnancy of Unknown Location	Ectopic	Better target scarce resources; prevent missed diagnoses; standardise care	Expert Systems	Diagnostic support; Risk assessment tools; Laboratory test interpretation	Excel	NC	Bobdiwala 2020	https://dx.doi.org/10.1002/uog.20420	Quantitative non-randomised	Before and after study	January 2015 and January 2017, of consecutive women classified as having a PUL at their first visit to a dedicated EPAU in one of eight participating hospitals in the UK. These comprised four university teaching hospitals (Queen Charlottes' and Chelsea Hospital, St Marys' Hospital, Chelsea and Westminster Hospital and West Middlesex University Hospital (WMUH)) and four district general hospitals …	UK, January 2015 - January 2017,	Secondary care or higher,	ANC,	High,	Concordance between risk stratification and outcome	Sens: 0.948 Spec: 0.304	Sensitivity and Specificty	275	290	1430	2056		Maternal	Increase	Process measure
M6	M6 Triage of Pregnancy of Unknown Location	Ectopic	Better target scarce resources; prevent missed diagnoses; standardise care	Expert Systems	Diagnostic support; Risk assessment tools; Laboratory test interpretation	Excel	NC	Bobdiwala 2020	https://dx.doi.org/10.1002/uog.20420	Quantitative non-randomised	Before and after study	January 2015 and January 2017, of consecutive women classified as having a PUL at their first visit to a dedicated EPAU in one of eight participating hospitals in the UK. These comprised four university teaching hospitals (Queen Charlottes' and Chelsea Hospital, St Marys' Hospital, Chelsea and Westminster Hospital and West Middlesex University Hospital (WMUH)) and four district general hospitals …	UK, January 2015 - January 2017,	Secondary care or higher,	ANC,	High,	Adverse events	2.4	%	62	2625				Maternal	Reduce	Clinical outcome
M6	M6 Triage of Pregnancy of Unknown Location	Ectopic	Better target scarce resources; prevent missed diagnoses; standardise care	Expert Systems	Diagnostic support; Risk assessment tools; Laboratory test interpretation	Excel	NC	Bobdiwala 2020	https://dx.doi.org/10.1002/uog.20420	Quantitative non-randomised	Before and after study	January 2015 and January 2017, of consecutive women classified as having a PUL at their first visit to a dedicated EPAU in one of eight participating hospitals in the UK. These comprised four university teaching hospitals (Queen Charlottes' and Chelsea Hospital, St Marys' Hospital, Chelsea and Westminster Hospital and West Middlesex University Hospital (WMUH)) and four district general hospitals …	UK, January 2015 - January 2017,	Secondary care or higher,	ANC,	High,	Deviance from protocol	27	%	707	2625				Maternal	Reduce	Process measure
MEWT	Maternity Early Warning Trigger	Monitoring	Trigger referral for critically ill patients, improve clinical outcomes	Expert system	Risk assessment tools	EHR	NC	Blumenthal 2021	10.1055/s-0040-1721715	Quantitative non-randomised	Before and after intervention comparing implementation of the MEWT tool in 3 sites	3 linked hospitals in Southern California including a large volume, acute tertiary care facility in Long Beach, California as well as two smaller volume hospitals in Orange County, California.	USA, year not provided,	Secondary care or higher,	IPC,	High,	Composite of maternal morbidity including new diagnoses, prolonged postpartum stays or unanticipated ICU stays, Unadjusted Incident Rate Ratio	1.28 (1.04-1.28)	IRR	204	9949	160	9971		Maternal	Reduce	Clinical outcome
MEWT	Maternity Early Warning Trigger	Monitoring	Trigger referral for critically ill patients, improve clinical outcomes; prevent missed diagnosis	Expert system	Risk assessment tools	EHR	CO	Shields 2016	10.1016/j.ajog.2016.01.154	Quantitative non-randomised	Multi-centre controlled before and after intervention	6 of 29 centres in the dignity health maternity system, USA, hospitals	USA, January 2012 - October 2015,	Secondary care or higher,	ANC; IPC,	High,	Composite maternal morbidity included CDC criteria with the addition of hemorrhage dilation and curettage, or ICU admission	0.577 (0.522-0.637)	OR	463	12611	3140	50641		Maternal	Reduce	Clinical outcome
mCDMSi	mHealth clinical decision-making support intervention (mCDMSi). mHealth intervention with 4 elements: phone calls, text messaging, access to the internet, access to an unstructured supplementary service data in Eastern Region of Ghana	Multi-faceted	Guideline adherence; Improve clinical effectivess; Standardise care	Expert systems	Diagnostic support; Treatment planning; Laboratory test interpretation	SMS	CO	Amoakoh 2018	10.1136/bmjgh-2018-001153	Mixed methods	A single case study with multiple embedded subunits of analysis within the context of a cluster randomised controlled trial of the impact of the mHealth clinical decision-making support intervention (mCDMSi) on neonatal health outcomes in the Eastern Region of Ghana was performed (RCT had 8 intervention and 8 control clusters). Quantitative results r.e. usage and patterns of usage. Eight Focus gr…	Ghana. 8 intervention clusters from CRADLE-3 RCT were included in this study. Aug 2015 and Jan 2017	Ghana, August 2015 - January 2017,	Primary care, Secondary care or higher,	ANC; IPC,	Lower middle,	Observed pattern of usage - % of SIM cards which accessed intervention during the first eight months of intervention implementation	0.94	%	289	307				Maternal	Increase	Process measure
mCDMSi	mHealth clinical decision-making support intervention (mCDMSi). mHealth intervention with 4 elements: phone calls, text messaging, access to the internet, access to an unstructured supplementary service data in Eastern Region of Ghana	Multi-faceted	Guideline adherence; Improve clinical effectivess; Standardise care	Expert systems	Diagnostic support; Treatment planning; Laboratory test interpretation	SMS	CO	Amoakoh 2018	10.1136/bmjgh-2018-001153	Mixed methods	A single case study with multiple embedded subunits of analysis within the context of a cluster randomised controlled trial of the impact of the mHealth clinical decision-making support intervention (mCDMSi) on neonatal health outcomes in the Eastern Region of Ghana was performed (RCT had 8 intervention and 8 control clusters). Quantitative results r.e. usage and patterns of usage. Eight Focus gr…	Ghana. 8 intervention clusters from CRADLE-3 RCT were included in this study. Aug 2015 and Jan 2018	Ghana, August 2015 - January 2017,	Primary care, Secondary care or higher,	ANC; IPC,	Lower middle,	Difference in proportion of women with BP measurement pre-intervention vs post intervention (intervention vs control)	1.30 (1.29–1.31)	OR	7800	7992	6093	7693		Maternal	Increase	Process measure
mCDMSi	mHealth clinical decision-making support intervention (mCDMSi). mHealth intervention with 4 elements: phone calls, text messaging, access to the internet, access to an unstructured supplementary service data in Eastern Region of Ghana	Multi-faceted	Guideline adherence; Improve clinical effectivess; Standardise care	Expert systems	Diagnostic support; Treatment planning; Laboratory test interpretation	SMS	CO	Amoakoh 2019a	10.2196/12879	Quantitative descriptive	Data on system use extracted from server and analysed in intervention clusters within a cluster randomised trial and linked to maternal and neonatal outcomes from District Health Information System	74 health facilities (8 intervention arm clusters) of RCT, Eastern region of Ghana from August 2015 to January 2017. Each cluster included at least 1 district hospital but a varying mix of HCs and CHPS. In all, data from 307 mobile phones were analyzed	Ghana, August 2015 - January 2017,	Primary care, Secondary care or higher,	ANC; IPC,	Lower middle,	n(%) of total requests made for maternal conditions vs neonatal	0.6635	n(%)	3536	5329				Maternal	Increase	Process measure
mCDMSi	mHealth clinical decision-making support intervention (mCDMSi). mHealth intervention with 4 elements: phone calls, text messaging, access to the internet, access to an unstructured supplementary service data in Eastern Region of Ghana	Multi-faceted	Guideline adherence; Improve clinical effectivess; Standardise care	Expert systems	Diagnostic support; Treatment planning; Laboratory test interpretation	SMS	CO	Amoakoh 2019a	10.2196/12879	Quantitative descriptive	Data on system use extracted from server and analysed in intervention clusters within a cluster randomised trial and linked to maternal and neonatal outcomes from District Health Information System	75 health facilities (8 intervention arm clusters) of RCT, Eastern region of Ghana from August 2015 to January 2017. Each cluster included at least 1 district hospital but a varying mix of HCs and CHPS. In all, data from 307 mobile phones were analyzed	Ghana, August 2015 - January 2017,	Primary care, Secondary care or higher,	ANC; IPC,	Lower middle,	change in % total information requests between 1st and 3rd 6 month period	0.2974	n(%)	1st 6 month intervention period 44.96% (2396/5329)		3rd 6 month intervention period: 15.22% (811/5329)			Maternal	Increase	Process measure
mCDMSi	mHealth clinical decision-making support intervention (mCDMSi). mHealth intervention with 4 elements: phone calls, text messaging, access to the internet, access to an unstructured supplementary service data in Eastern Region of Ghana	Multi-faceted	Guideline adherence; Improve clinical effectivess; Standardise care	Expert systems	Diagnostic support; Treatment planning; Laboratory test interpretation	SMS	NC	Amoakoh 2020	10.1186/s12887-020-02378-1	Quantitative non-randomised	Cluster RCT with embedded cross sectional document review in 2 intervention + 2 control clusters before and after intervention	4/16 clusters from RCT (one well-resourced and one poorly-resourced cluster were purposively selected from each CRCT arm making two clusters per arm), Eastern Region of Ghana (Hospitals and smaller health facilities) between Aug 2015 and Jan 2017	Ghana, August 2015 - January 2017,	Primary care, Secondary care or higher,	ANC; IPC,	Lower middle,	Proportion of recommended care actions adhered to for asphyxia	intervention 0.436 (0.275), control 0.745 (0.147)	mean adherence score during intervention period % (sd)						Neonatal	Reduce	Process measure
mCDMSi	mHealth clinical decision-making support intervention (mCDMSi). mHealth intervention with 4 elements: phone calls, text messaging, access to the internet, access to an unstructured supplementary service data in Eastern Region of Ghana	Multi-faceted	Guideline adherence; Improve clinical effectivess; Standardise care	Expert systems	Diagnostic support; Treatment planning; Laboratory test interpretation	SMS	NC	Amoakoh 2020	10.1186/s12887-020-02378-1	Quantitative non-randomised	Cluster RCT with embedded cross sectional document review in 2 intervention + 2 control clusters before and after intervention	4/16 clusters from RCT (one well-resourced and one poorly-resourced cluster were purposively selected from each CRCT arm making two clusters per arm), Eastern Region of Ghana (Hospitals and smaller health facilities) between Aug 2015 and Jan 2018	Ghana, August 2015 - January 2017,	Primary care, Secondary care or higher,	ANC; IPC,	Lower middle,	Proportion of recommended care actions adhered to for jaundice	intervention 0.393 (0.277), control 0.646 (0.082)	mean adherence score during intervention period % (sd)						Neonatal	Reduce	Process measure
mCDMSi	mHealth clinical decision-making support intervention (mCDMSi). mHealth intervention with 4 elements: phone calls, text messaging, access to the internet, access to an unstructured supplementary service data in Eastern Region of Ghana	Multi-faceted	Guideline adherence; Improve clinical effectivess; Standardise care	Expert systems	Diagnostic support; Treatment planning; Laboratory test interpretation	SMS	NC	Amoakoh 2020	10.1186/s12887-020-02378-1	Quantitative non-randomised	Cluster RCT with embedded cross sectional document review in 2 intervention + 2 control clusters before and after intervention	4/16 clusters from RCT (one well-resourced and one poorly-resourced cluster were purposively selected from each CRCT arm making two clusters per arm), Eastern Region of Ghana (Hospitals and smaller health facilities) between Aug 2015 and Jan 2019	Ghana, August 2015 - January 2017,	Primary care, Secondary care or higher,	ANC; IPC,	Lower middle,	Proportion of recommended care actions adhered to for cord sepsis	intervention 0.520 (0.110), control 0.538 (0.160)	mean adherence score during intervention period % (sd)						Neonatal	Reduce	Process measure
mCDMSi	mHealth clinical decision-making support intervention (mCDMSi). mHealth intervention with 4 elements: phone calls, text messaging, access to the internet, access to an unstructured supplementary service data in Eastern Region of Ghana	Multi-faceted	Guideline adherence; Improve clinical effectivess; Standardise care	Expert systems	Diagnostic support; Treatment planning; Laboratory test interpretation	SMS	NC	Amoakoh 2019b	10.1016/j.eclinm.2019.05.010	RCT	Cluster RCT implemented in 16 districts (clusters) lasting 18 months.	16/26 districts in Eastern Region of Ghana (Hospitals and smaller health facilities) between Aug 2015 and Jan 2017	Ghana, August 2015 - January 2017,	Primary care, Secondary care or higher,	ANC; IPC,	Lower middle,	institutional neonatal mortality which included deaths of babies admitted from birth and those (re)admitted from home.	2⋅09 (95% CI (1∙00;4∙38); p = 0∙051)	Neonatal death, aOR	198	31155	150	34676	The correlation between the number of USSD requests (maternal and neonatal requests combined) and the total number of deliveries in the intervention clusters was 0∙71 (p = 0∙05). The correlation between the number of USSD neonatal requests and the number of neonatal deaths was 0∙48 (p = 0∙23)	Neonatal	Reduce	Clinical outcome
MOEWS	Modified Obstetric Early Warning System (MOEWS) in managing maternal complications in the peripartum period	Monitoring	Trigger referral, optimise selected patients for theatre, Trigger referral for critically ill patients	Expert system; Point of care alerts/reminders	High-risk state monitoring; Risk assessment tools	Paper	CO	Mackintosh 2014	10.1136/bmjqs-2012-001781d	Qualitative	An ethnographic study using observations (>120 h), semi-structured interviews(n=45) and documentary review was performedin the maternity services in two UK hospitals overa 7-month period. Doctors, midwives andmanagers participated in the study and datawere analysed thematically. Organised thematic-ally and reviewed at regular team meetings. Analysisinvolved working in the first instance iterative…	The study was carried out in two large inner city maternity service providers purposively selected within the UK NHS, each providing care to around 6000 women a year. Between February to August 2010)	UK, February 2010 - August 2010,	Secondary care or high,	IPC,	High,	three organising themes: (1) thevalue of MEOWS in facilitating response to complications; (2) the design ‘fit’ of the MEOWS in maternity;and (3) contextual influencing factors.							Value of MEOWS in facilitating response to complications Midwives and medical staff generally appeared to accept the setting of the ‘trigger points’. Following introduction of the MEOWS, senior midwifery and medical staff who managed activity on the OU noted the value of the coordinating function of the MEOWS chart. Vital signs previously ‘hidden’ within lengthy prose were made visible, providing…	Maternal	Increase	Process measure
MOEWS	Modified Early Obstetric Warning System (MEOWS) in managing maternal complications in the peripartum period	Monitoring	Trigger referral, better target scarce resources, optimise selected patients for theatre, Trigger referral for critically ill patients	Expert system; Point of care alerts/reminders	High-risk state monitoring; Risk assessment tools	Paper	NC	Merriel 2016	https://dx.doi.org/10.1002/ijgo.12028	Quantitative non-randomised	Before and after single site study following implementation of MOEWS	Mpilo Central Hospital Zimbabwe. 10000 deliveries per year, 18% c-section, year 2013	Zimbabwe, 2013,	Primary care, Secondary care or higher,	IPC,	Lower middle,	Proportion of women with observations that would trigger a warning who have a recorded action responding to observation, Odds ratio	37.9 (4.7, 306.5)	OR	28	45	1	24	Embedded and owned as part of local education programme. High throughput single center	Maternal	Increase	Process measure
NEWS score	NEWs tool for the management of obstetrics patients in off-work hours.	Monitoring	Trigger referral for critically ill patients, improve clinical outcomes; prevent missed diagnosis; improve safety;	Expert systems;	Risk assessment tools; Treatment planning;	Paper	CO	Sheikh 2017	https://jpma.org.pk/article-details/8054?article_id=8054	Quantitative non-randomised	Implementation Audit- comparative clinical study . Prospective and retrospective review of medical records of all patients who had emergency C-section before (September-December 2013) and after (April-August 2014) the implementation of NEWS was conducted.	Aga Khan Hospital for Women and Children, Karachi, India, September 2013 to August 2014,	India, September 2013 - August 2014,	Primary care, Secondary care or higher,	ANC; IPC,	Lower middle,	Patients transfer to higher care (maternal)		n(%),	0 (p>0.99)	100	1	100		Maternal	Reduce	Clinical outcome
NEWS score	NEWs tool for the management of obstetrics patients in off-work hours.	Monitoring	Trigger referral for critically ill patients, improve clinical outcomes; prevent missed diagnosis; improve safety;	Expert systems;	Risk assessment tools; Treatment planning;	Paper	CO	Sheikh 2017	https://jpma.org.pk/article-details/8054?article_id=8054	Quantitative non-randomised	Implementation Audit- comparative clinical study . Prospective and retrospective review of medical records of all patients who had emergency C-section before (September-December 2013) and after (April-August 2014) the implementation of NEWS was conducted.	Aga Khan Hospital for Women and Children, Karachi, India, September 2013 to August 2014,	India, September 2013 - August 2014,	Primary care, Secondary care or higher,	ANC; IPC,	Lower middle,	Blood transfusion (maternal)		n(%),	0 p>0.15)	100	2	100		Maternal	Reduce	Clinical outcome
NEWS score	NEWs tool for the management of obstetrics patients in off-work hours.	Monitoring	Trigger referral for critically ill patients, improve clinical outcomes; prevent missed diagnosis; improve safety;	Expert systems;	Risk assessment tools; Treatment planning;	Paper	CO	Sheikh 2017	https://jpma.org.pk/article-details/8054?article_id=8054	Quantitative non-randomised	Implementation Audit- comparative clinical study . Prospective and retrospective review of medical records of all patients who had emergency C-section before (September-December 2013) and after (April-August 2014) the implementation of NEWS was conducted.	Aga Khan Hospital for Women and Children, Karachi, India, September 2013 to August 2014,	India, September 2013 - August 2014,	Primary care, Secondary care or higher,	ANC; IPC,	Lower middle,	Babies transfer to higher care (neonatal)		n(%),	2 (p=0.49)	100	0	100		Neonatal	Reduce	Clinical outcome
NEWS score	NEWs tool for the management of obstetrics patients in off-work hours.	Monitoring	Trigger referral for critically ill patients, improve clinical outcomes; prevent missed diagnosis; improve safety;	Expert systems;	Risk assessment tools; Treatment planning;	Paper	CO	Sheikh 2017	https://jpma.org.pk/article-details/8054?article_id=8054	Quantitative non-randomised	Implementation Audit- comparative clinical study . Prospective and retrospective review of medical records of all patients who had emergency C-section before (September-December 2013) and after (April-August 2014) the implementation of NEWS was conducted.	Aga Khan Hospital for Women and Children, Karachi, India, September 2013 to August 2014,	India, September 2013 - August 2014,	Primary care, Secondary care or higher,	ANC; IPC,	Lower middle,	Apgar score at 1 minutes of birth (neonatal)		m(SD)	7.77±.95 after implementation (p=0.12),	100	7.94±.56 before implemenation	100		Neonatal	Increase	Clinical outcome
NEWS score	NEWs tool for the management of obstetrics patients in off-work hours.	Monitoring	Trigger referral for critically ill patients, improve clinical outcomes; prevent missed diagnosis; improve safety;	Expert systems;	Risk assessment tools; Treatment planning;	Paper	CO	Sheikh 2017	https://jpma.org.pk/article-details/8054?article_id=8054	Quantitative non-randomised	Implementation Audit- comparative clinical study . Prospective and retrospective review of medical records of all patients who had emergency C-section before (September-December 2013) and after (April-August 2014) the implementation of NEWS was conducted.	Aga Khan Hospital for Women and Children, Karachi, India, September 2013 to August 2014,	India, September 2013 - August 2014,	Primary care, Secondary care or higher,	ANC; IPC,	Lower middle,	Apgar score at 5 minutes of birth (neonatal)		m(SD)	9.00±.56 (p=0.22)	100	9.08±.33 after	100		Neonatal	Increase	Clinical outcome
postpartum dTAP vaccination ordering	Computer-based clinical decision-support algorithm to increase Tdap vaccine to postpartum women according to Advisory Committee of Immunization Practices guidelines	Preventative care	Guideline adherence; standardise care	Order facilitators;	Subsequent or corollary orders;	EHR	CO	Trick 2010	10.1097/AOG.0b013e3181e40a9f	Quantitative non-randomised	before and after study of hospitalised postpartum women. the preintervention period was during October 1, 2008, through January 14, 2009; the postintervention period was during January 15, 2009, through April 30, 2009.	Stroger Hospital (formerly Cook County Hospital), a 464-bed, public teaching hospital located in the city of Chicago. Oct 2008- April 2009	USA, January 2009 - April 2009,	Secondary care or higher,	Postpartum,	High,	rate of Tdap vaccination	0.59	absolute increase in vaccinate rate before and after (%)	147	248	0	183		Maternal	Increase	Clinical outcome
PANDA	The PANDA (Pregnancy And Newborn Diagnosis Assessment) system is an easy-to-use mHealth system created to support community healthcare workers in education, screening, diagnosis, and management decisions with respect to ANC. PANDA is a telemedicine system based on mobile technology that incorporates the WHO recommendations for ANC. The telemedicine system consists of three linked components. 1. P…	Screening	standardise care; improve clinical effectiveness; Patient empowerment and education	Expert system	Diagnostic support	Phone App;	SW	Benski 2017	10.1177/1357633X16653540	Quantitative descriptive	a cross-sectional pilot study was conducted in Ambanja District, Madagascar, in which ANC using PANDA was provided to 100 pregnant women. The collected data were transmitted to a database in the referral hospital to create individual electronic patient records. Accuracy and completeness of the data were closely controlled. The PANDA software was assessed and the number of abnormal results, treatm…	From January to March 2015, Saint Damian Health Centre, a private non-profit clinic which collaborates with the Ministry of Health to provide ANC at 13 health dispensaries in rural areas. Dispensaries are small, peripheral health posts in rural areas that are staffed with a nurse or midwife who can manage basic health problems and refer more serious problems to the next level, in this case the ho…	Madagascar, January 2015 - March 2015,	Primary care,	ANC,	Low,	number of alert messages identifying abnormal results requiring treatment or referral to hospital n(%)	0.17	n(%)	17	100				Maternal	Increase	Process measure
Prenatal genetic testing tool	Computerized Interactive Prenatal Genetic Testing Decision-Assisting Tool in USA	Screening	Patient empowerment and education; improve patient satisfaction; provide information on risks and benefits	Expert Systems;	Prognostic tool; risk assessment tool;	Software program;	NC	Kuppermann 2009	10.1097/AOG.0b013e31818e7ec4	RCT	Individual RCT testing effect on decision making of decision aid. Questionnaires collected data at immediately before randomisation, after use of the intervention, 1-2 weeks after intervention and 26-30 weeks of gestation	participants were recruited from obstetrics clinics and practices affiliated with the University of California, San Francisco, Medical Center; San Francisco General Hospital; Kaiser Permanente Northern California; and California Pacific Medical Center between April 2001 and April 2003	USA, April 2001 - April 2003,	Secondary care or higher,	ANC,	High,	Correct estimation of personal miscarriage risk	1.21	OR	135.908	244	128.52	252		Maternal	Increase	PROMs
Prenatal genetic testing tool	Computerized Interactive Prenatal Genetic Testing Decision-Assisting Tool in USA	Screening	Patient empowerment and education; improve patient satisfaction; provide information on risks and benefits	Expert Systems;	Prognostic tool; risk assessment tool;	Software program;	NC	Kuppermann 2009	10.1097/AOG.0b013e31818e7ec4	RCT	Individual RCT testing effect on decision making of decision aid. Questionnaires collected data at immediately before randomisation, after use of the intervention, 1-2 weeks after intervention and 26-30 weeks of gestation	participants were recruited from obstetrics clinics and practices affiliated with the University of California, San Francisco, Medical Center; San Francisco General Hospital; Kaiser Permanente Northern California; and California Pacific Medical Center between April 2001 and April 2004	USA, April 2001 - April 2003,	Secondary care or higher,	ANC,	High,	Correct estimation of personal trisomy21 risk	4.01	OR	104.432	244	39.564	252		Maternal	Increase	PROMs
Prenatal genetic testing tool	Computerized Interactive Prenatal Genetic Testing Decision-Assisting Tool in USA	Screening	Patient empowerment and education; improve patient satisfaction; provide information on risks and benefits	Expert Systems;	Prognostic tool; risk assessment tool;	Software program;	NC	Kuppermann 2009	10.1097/AOG.0b013e31818e7ec4	RCT	Individual RCT testing effect on decision making of decision aid. Questionnaires collected data at immediately before randomisation, after use of the intervention, 1-2 weeks after intervention and 26-30 weeks of gestation	participants were recruited from obstetrics clinics and practices affiliated with the University of California, San Francisco, Medical Center; San Francisco General Hospital; Kaiser Permanente Northern California; and California Pacific Medical Center between April 2001 and April 2005	USA, April 2001 - April 2003,	Secondary care or higher,	ANC,	High,	Knowledge score, cohen's d	0.55	Knowledge score, cohen's d						Maternal	Increase	PROMs
Prenatal genetic testing tool	Computerized Interactive Prenatal Genetic Testing Decision-Assisting Tool in USA	Screening	Patient empowerment and education; improve patient satisfaction; provide information on risks and benefits	Expert Systems;	Prognostic tool; risk assessment tool;	Software program;	NC	Kuppermann 2009	10.1097/AOG.0b013e31818e7ec4	RCT	Individual RCT testing effect on decision making of decision aid. Questionnaires collected data at immediately before randomisation, after use of the intervention, 1-2 weeks after intervention and 26-30 weeks of gestation	participants were recruited from obstetrics clinics and practices affiliated with the University of California, San Francisco, Medical Center; San Francisco General Hospital; Kaiser Permanente Northern California; and California Pacific Medical Center between April 2001 and April 2006	USA, April 2001 - April 2003,	Secondary care or higher,	ANC,	High,	Satisfaction score, cohen's d	0.41	Satisfaction score, cohen's d						Maternal	Increase	PROMs
Prenatal genetic testing tool	Computerized Interactive Prenatal Genetic Testing Decision-Assisting Tool in USA	Screening	Patient empowerment and education; improve patient satisfaction; provide information on risks and benefits	Expert Systems;	Prognostic tool; risk assessment tool;	Software program;	NC	Kuppermann 2009	10.1097/AOG.0b013e31818e7ec4	RCT	Individual RCT testing effect on decision making of decision aid. Questionnaires collected data at immediately before randomisation, after use of the intervention, 1-2 weeks after intervention and 26-30 weeks of gestation	participants were recruited from obstetrics clinics and practices affiliated with the University of California, San Francisco, Medical Center; San Francisco General Hospital; Kaiser Permanente Northern California; and California Pacific Medical Center between April 2001 and April 2007	USA, April 2001 - April 2003,	Secondary care or higher,	ANC,	High,	Decision uncertainty score, cohen's d	0.17	Decision uncertainty score, cohen's d						Maternal	reduce	PROMs
Prenatal genetic testing tool	Computerized Interactive Prenatal Genetic Testing Decision-Assisting Tool in USA	Screening	Patient empowerment and education; improve patient satisfaction; provide information on risks and benefits	Expert Systems;	Prognostic tool; risk assessment tool;	Software program;	CO	Carlson 2019	10.1038/s41436-018-0283-2	RCT	This is a randomized controlled noninferiority non blinded trial of pregnant women at ≤22 weeks. Women who were scheduled for GC were randomly allocated to Group 1 with genetic counseling alone (n= 105) and Group 2 with decision aid use only (n=92). A noninferiority limit of 1 question different on a 12 point questionnaire was selected as a clinically relevant difference.	North Carolina- three prenatal diagnosis clinics January - October of 2017	USA, January 2017 - October 2017,	Secondary care or higher,	ANC,	High,	mean (SD) Maternal Serum Screening Knowledge Questionnaire (12 point scale) DA vs GC	p= 0.306	mean (SD)	10.4 (2.4)	92	10.6 (1.9)	105		Maternal	Increase	PROMs
Omniview-SisPorto	Omniview-SisPorto program- continuous cardiotocographic monitoring during labor with computer analysis and real-time alerts in UK	Monitoring	prevent missed diagnoses; Trigger referral for critically ill patients; standardise care; improve clinical effectiveness	Expert systems;	Treatment planning; Laboratory test interpretation	Software program; EHR; paper guideline	CO	Lopes-Pereira 2018	https://doi.org/10.1016/j.ajog.2018.12.037	Quantitative non-randomised	Before-and-after comparison cohort of all patients in hospital extracted from electronic patient record	Single center Portuguese hospital from Jan 2001 to Dec 2014	Portugal, January 2001 - December 2014,	Secondary care or higher,	IPC,	High,	Hypoxic Ischamic Encelopathy in non-elective births	0.42 (0.29,0.61)	Risk ratio HIE events pre and post implementation	2.4% (1.9-3.1) post		5.8% (4.4,7.7) pre			Neonatal	Reduce	Clinical outcome
Omniview-SisPorto	Omniview-SisPorto program- continuous cardiotocographic monitoring during labor with computer analysis and real-time alerts in UK	Monitoring	prevent missed diagnoses; Trigger referral for critically ill patients; standardise care; improve clinical effectiveness	Expert systems;	Treatment planning; Laboratory test interpretation	Software program; EHR; paper guideline	CO	Lopes-Pereira 2018	https://doi.org/10.1016/j.ajog.2018.12.037	Quantitative non-randomised	Before-and-after comparison cohort of all patients in hospital extracted from electronic patient record	Single center Portuguese hospital from Jan 2001 to Dec 2014	Portugal, January 2001 - December 2014,	Secondary care or higher,	IPC,	High,	Nonelective Caesarian Section delivery	0.91 (0.87-0.95)	Risk ratio CD events pre-post implementation	19.2 (18.8,19.7) post		21.6 (20.7,22.4) pre			Maternal	Reduce	Clinical outcome
qCTG	quantitative Cardiotocogram management program and algorithm in a Bulgarian Hospital	Monitoring	standardise care; improve clinical effectiveness	Expert Systems;	Treatment planning; Laboratory test interpretation	Software program; EHR; paper guideline	NC	Ignatov 2016	https://doi.org/10.1016/j.ejogrb.2016.08.023	RCT	Individual RCT from 2008-2011 at a single site tertiary maternity hospital in Sofia which delivered ~4000 babies per year	single site tertiary maternity hospital, ~4000 babies per year from 2008-2011, Sofia, Bulgaria	Bulgaria, 2008 - 2011,	Secondary care or higher,	IPC,	Upper middle,	incidence of hypoxia, risk ratio	0.53 (0.33, 0.84)	Unadjusted RR	25	360	47	360		Neonatal	Reduce	Process measure
qCTG	quantitative Cardiotocogram management program and algorithm in a Bulgarian Hospital	Monitoring	standardise care; improve clinical effectiveness	Expert Systems;	Treatment planning; Laboratory test interpretation	Software program; EHR; paper guideline	NC	Ignatov 2016	https://doi.org/10.1016/j.ejogrb.2016.08.023	RCT	Individual RCT from 2008-2011 at a single site tertiary maternity hospital in Sofia which delivered ~4000 babies per year	single site tertiary maternity hospital, ~4000 babies per year from 2008-2011, Sofia, Bulgaria	Bulgaria, 2008 - 2011,	Secondary care or higher,	IPC,	Upper middle,	incidence of acidemia, risk ratio	0.31 (0.12, 0.84)	Unadjusted RR	5	360	16	360		Neonatal	Reduce	Process measure
qCTG	quantitative Cardiotocogram management program and algorithm in a Bulgarian Hospital	Monitoring	standardise care; improve clinical effectiveness	Expert Systems;	Treatment planning; Laboratory test interpretation	Software program; EHR; paper guideline	NC	Ignatov 2016	https://doi.org/10.1016/j.ejogrb.2016.08.023	RCT	Individual RCT from 2008-2011 at a single site tertiary maternity hospital in Sofia which delivered ~4000 babies per year	single site tertiary maternity hospital, ~4000 babies per year from 2008-2011, Sofia, Bulgaria	Bulgaria, 2008 - 2011,	Secondary care or higher,	IPC,	Upper middle,	cesarean delivery, risk ratio	0.62 (0.45, 0.85)	Unadjusted RR	50	360	81	360		Maternal	Reduce	Process measure
qCTG	quantitative Cardiotocogram management program and algorithm in a Bulgarian Hospital	Monitoring	standardise care; improve clinical effectiveness	Expert Systems;	Treatment planning; Laboratory test interpretation	Software program; EHR; paper guideline	NC	Ignatov 2016	https://doi.org/10.1016/j.ejogrb.2016.08.023	RCT	Individual RCT from 2008-2011 at a single site tertiary maternity hospital in Sofia which delivered ~4000 babies per year	single site tertiary maternity hospital, ~4000 babies per year from 2008-2011, Sofia, Bulgaria	Bulgaria, 2008 - 2011,	Secondary care or higher,	IPC,	Upper middle,	forceps extraction, risk ratio	0.50 (0.09, 2.71)	Unadjusted RR	2	360	4	360		Maternal	Reduce	Process measure
qCTG	quantitative Cardiotocogram management program and algorithm in a Bulgarian Hospital	Monitoring	standardise care; improve clinical effectiveness	Expert Systems;	Treatment planning; Laboratory test interpretation	Software program; EHR; paper guideline	CO	Ignatov 2012	https://www.cochranelibrary.com/central/doi/10.1002/central/CN-00841513/full	RCT	Single centre individually randomised RCT of a CDSS for interpreting CTG	single site tertiary maternity hospital, ~4000 babies per year from 2008-2011, Sofia, Bulgaria	Bulgaria, 2008 - 2011,	Secondary care or higher,	IPC,	Upper middle,	Chance of c-section	1.868 (0.954, 3.657)	OR	17	110	28	110		Maternal	Reduce	Clinical outcome
qCTG	quantitative Cardiotocogram management program and algorithm in a Bulgarian Hospital	Monitoring	standardise care; improve clinical effectiveness	Expert Systems;	Treatment planning; Laboratory test interpretation	Software program; EHR; paper guideline	CO	Ignatov 2012	https://www.cochranelibrary.com/central/doi/10.1002/central/CN-00841513/full	RCT	Single centre individually randomised RCT of a CDSS for interpreting CTG	single site tertiary maternity hospital, ~4000 babies per year from 2008-2011, Sofia, Bulgaria	Bulgaria, 2008 - 2011,	Secondary care or higher,	IPC,	Upper middle,	Chance of forceps	2.019 (0.18, 22.591)	OR	1	110	2	110		Maternal	Reduce	Clinical outcome
qCTG	quantitative Cardiotocogram management program and algorithm in a Bulgarian Hospital	Monitoring	standardise care; improve clinical effectiveness	Expert Systems;	Treatment planning; Laboratory test interpretation	Software program; EHR; paper guideline	CO	Ignatov 2012	https://www.cochranelibrary.com/central/doi/10.1002/central/CN-00841513/full	RCT	Single centre individually randomised RCT of a CDSS for interpreting CTG	single site tertiary maternity hospital, ~4000 babies per year from 2008-2011, Sofia, Bulgaria	Bulgaria, 2008 - 2011,	Secondary care or higher,	IPC,	Upper middle,	Fetal acidosis	0.491 (0.088, 2.736)	OR	2	110	4	110		Neonatal	Reduce	Clinical outcome
Omniview-SisPorto	Omniview-SisPorto program- continuous cardiotocographic monitoring during labor with computer analysis and real-time alerts in UK	Monitoring	prevent missed diagnoses; Trigger referral for critically ill patients; standardise care; improve clinical effectiveness	Expert systems;	Treatment planning; Laboratory test interpretation	Software program; EHR	CO	Nunes 2017	10.1097/AOG.0000000000001799	RCT	Multicenter individually randomised RCT comparing CDSS to standard practice.	5 UK hospitals - 3 tertiary care units and 2 district general hospitals all managing high-risk women in labour. August 2011-July 2014	UK, August 2011 - July 2014,	Secondary care or higher,	IPC,	High,	incidence of fetal metabolic acidosis	0.69 (0.36-1.31)	RR	16	3961	22	3769		Neonatal	Reduce	Clinical outcome
Computerised CTG	Antepartum cardiotocography with computer analysis interfaced to 2CTG2 system	Monitoring	prevent missed diagnoses; Trigger referral for critically ill patients; standardise care; improve clinical effectiveness	Expert systems;	Treatment planning; Laboratory test interpretation	Software program; EHR;	CO	Saccone 2021	10.1016/j.ajogmf.2020.100284	RCT	This was a single centre open-label parallel group nonblinded randomized clinical trial of singletons with high-risk pregnancies admitted for inpatient monitoring between 24 0/7 and 37 6/7 weeks’ gestation. Eligible participants were randomly allocated in a 1:1 ratio to antenatal monitoring with either standard cardiotocography or computerized cardiotocography. Women randomized to the computerize…	Tertiary hospital Federico II University Hospital (Naples, Italy) March 2019 to December 2019.	Italy, March 2019 - December 2019,	Secondary care or higher,	ANC,	High,	incidence of cesarean delivery	1.00; 95% confidence interval, 0.21–4.69)	RR	9	14	9	14		Maternal	Reduce	Clinical outcome
QUALMAT	Combined decision-support and performance-based incentives to improve reported client satisfaction with maternal health services in primary facilities through support of WHO maternity and childbirth guidelines	Monitoring	improve patient satisfaction; Guideline adherence; Standardise care; improve safety	Expert systems; Workflow support	Treatment planning; Diagnostic support; Documentation aids	Desktop/laptop	CO	Saronga 2015	10.1186/s12913-015-0780-9	Economic evaluation	Retrospective cost analysis study. Program perspective. Costs incurred by the project were analyzed using Ingredients approach. These costs broadly included vehicle, computers, furniture, facility, CDSS software, transport, personnel, training, supplies and communication. These were grouped into installation and operation cost; recurrent and capital cost; and fixed and variable cost. We assessed …	six health care centres located in rural Lindi District Council, Tanzania. June 2009- March 2013	Tanzania, June 2009 - March 2013,	Primary care,	ANC,	Lower middle,	Total financial cost (USD)	185928	USD								Economic
QUALMAT	Combined decision-support and performance-based incentives to improve reported client satisfaction with maternal health services in primary facilities through support of WHO maternity and childbirth guidelines	Monitoring	improve patient satisfaction; Guideline adherence; Standardise care; improve safety	Expert systems; Workflow support	Treatment planning; Diagnostic support; Documentation aids	Desktop/laptop	CO	Saronga 2015	10.1186/s12913-015-0780-9	Economic evaluation	Retrospective cost analysis study. Program perspective. Costs incurred by the project were analyzed using Ingredients approach. These costs broadly included vehicle, computers, furniture, facility, CDSS software, transport, personnel, training, supplies and communication. These were grouped into installation and operation cost; recurrent and capital cost; and fixed and variable cost. We assessed …	six health care centres located in rural Lindi District Council, Tanzania. June 2009- March 2014	Tanzania, June 2009 - March 2013,	Primary care,	ANC,	Lower middle,	Total economic cost (USD)	127506	USD								Economic
QUALMAT	Combined decision-support and performance-based incentives to improve reported client satisfaction with maternal health services in primary facilities through support of WHO maternity and childbirth guidelines	Monitoring	improve patient satisfaction; Guideline adherence; Standardise care; improve safety	Expert systems; Workflow support	Treatment planning; Diagnostic support; Documentation aids	Desktop/laptop	CO	Saronga 2015	10.1186/s12913-015-0780-9	Economic evaluation	Retrospective cost analysis study. Program perspective. Costs incurred by the project were analyzed using Ingredients approach. These costs broadly included vehicle, computers, furniture, facility, CDSS software, transport, personnel, training, supplies and communication. These were grouped into installation and operation cost; recurrent and capital cost; and fixed and variable cost. We assessed …	six health care centres located in rural Lindi District Council, Tanzania. June 2009- March 2015	Tanzania, June 2009 - March 2013,	Primary care,	ANC,	Lower middle,	Total Economic cost per CDSS contact	52.7	USD						Maternal		Economic
QUALMAT	Combined decision-support and performance-based incentives to improve reported client satisfaction with maternal health services in primary facilities through support of WHO maternity and childbirth guidelines	Monitoring	improve patient satisfaction; Guideline adherence; Standardise care; improve safety	Expert systems; Workflow support	Treatment planning; Diagnostic support; Documentation aids	Desktop/laptop	CO	Saronga 2017	10.1186/s12913-017-2457-z	Economic evaluation	This study is a sub-study to QUALMAT study. a quantitative pre (2009)- and post- (2013) intervention cost analysis study (cross-sectional quantitative and was conducted retrospectively). Using health care provider perspective. Cost data of health service provision were collected using structured questionnaire through document reviews, interviews and physical inventory of resources used at the fac…	Tanzanian sites, six health facilities in Lindi rural district, 2009 to 2013	Tanzania, June 2009 - March 2013,	Primary care,	ANC,	Lower middle,	Incremental cost of ANC per health centre	11182	USD	$25628	6	$10687.2	6		Maternal	Increase	Economic
QUALMAT	Combined decision-support and performance-based incentives to improve reported client satisfaction with maternal health services in primary facilities through support of WHO maternity and childbirth guidelines	Monitoring	improve patient satisfaction; Guideline adherence; Standardise care; improve safety	Expert systems; Workflow support	Treatment planning; Diagnostic support; Documentation aids	Desktop/laptop	CO	Saronga 2017	10.1186/s12913-017-2457-z	Economic evaluation	This study is a sub-study to QUALMAT study. a quantitative pre (2009)- and post- (2013) intervention cost analysis study (cross-sectional quantitative and was conducted retrospectively). Using health care provider perspective. Cost data of health service provision were collected using structured questionnaire through document reviews, interviews and physical inventory of resources used at the fac…	Tanzanian sites, six health facilities in Lindi rural district, 2009 to 2014	Tanzania, June 2009 - March 2013,	Primary care,	ANC,	Lower middle,	Incremental quality of ANC of health centre	4.5	% change in total ANC observation quality score of health centre	effect after intervention 0.92	6	effect before intervention 0.88	6		Maternal	Increase	Economic
QUALMAT	Combined decision-support and performance-based incentives to improve reported client satisfaction with maternal health services in primary facilities through support of WHO maternity and childbirth guidelines	Monitoring	improve patient satisfaction; Guideline adherence; Standardise care; improve safety	Expert systems; Workflow support	Treatment planning; Diagnostic support; Documentation aids	Desktop/laptop	CO	Saronga 2017	10.1186/s12913-017-2457-z	Economic evaluation	This study is a sub-study to QUALMAT study. a quantitative pre (2009)- and post- (2013) intervention cost analysis study (cross-sectional quantitative and was conducted retrospectively). Using health care provider perspective. Cost data of health service provision were collected using structured questionnaire through document reviews, interviews and physical inventory of resources used at the fac…	Tanzanian sites, six health facilities in Lindi rural district, 2009 to 2015	Tanzania, June 2009 - March 2013,	Primary care,	ANC,	Lower middle,	ICER (incremental cost of ANC process quality per health center) cost adjusted for inflation, economic eCDSS cost for ANC	2469	USD	post intervention cost $21,869.62		pre intervention cost $10,687.62			Maternal		Economic
QUALMAT	Combined decision-support and performance-based incentives to improve reported client satisfaction with maternal health services in primary facilities through support of WHO maternity and childbirth guidelines	Monitoring	improve patient satisfaction; Guideline adherence; Standardise care; improve safety	Expert systems; Workflow support	Treatment planning; Diagnostic support; Documentation aids	Desktop/laptop	CO	Saronga 2017	10.1186/s12913-017-2457-z	Economic evaluation	This study is a sub-study to QUALMAT study. a quantitative pre (2009)- and post- (2013) intervention cost analysis study (cross-sectional quantitative and was conducted retrospectively). Using health care provider perspective. Cost data of health service provision were collected using structured questionnaire through document reviews, interviews and physical inventory of resources used at the fac…	Tanzanian sites, six health facilities in Lindi rural district, 2009 to 2015	Tanzania, June 2009 - March 2013,	Primary care,	ANC,	Lower middle,	ICER (incremental cost of childbirth per health centre) cost adjusted for inflation, economic cost for childbirth	338	USD	Post intervention cost $18 935		Pre-intervention cost $11 061
QUALMAT	Combined decision-support and performance-based incentives to improve reported client satisfaction with maternal health services in primary facilities through support of WHO maternity and childbirth guidelines	Monitoring	improve patient satisfaction; Guideline adherence; Standardise care; improve safety	Expert systems; Workflow support	Treatment planning; Diagnostic support; Documentation aids	Desktop/laptop	CO	Dalaba 2014	doi:10.1371/journal.pone.0106416	Economic evaluation	Descriptive cross sectional study & cost analysis of CDSS implementation. Provider perspective for the period between 2009–2013. An ingredients approach where quantities of the resources are multiplied by their unit prices was used to calculate costs. Costs were categorized into personnel, trainings, overheads costs (representing recurrent costs) and equipment costs (representing capital cost).	6 primary health care facilities within 2 hours drive of district hospital in Kassena-Nankana District of northern Ghana, 2009-2013	Ghana, October 2009 - April 2013,	Primary care,	ANC,	Lower middle,	Total financial cost of implementing CDSS	23316	USD								Economic
QUALMAT	Combined decision-support and performance-based incentives to improve reported client satisfaction with maternal health services in primary facilities through support of WHO maternity and childbirth guidelines	Monitoring	improve patient satisfaction; Guideline adherence; Standardise care; improve safety	Expert systems; Workflow support	Treatment planning; Diagnostic support; Documentation aids	Desktop/laptop	CO	Dalaba 2014	doi:10.1371/journal.pone.0106416	Economic evaluation	Descriptive cross sectional study & cost analysis of CDSS implementation. Provider perspective for the period between 2009–2013. An ingredients approach where quantities of the resources are multiplied by their unit prices was used to calculate costs. Costs were categorized into personnel, trainings, overheads costs (representing recurrent costs) and equipment costs (representing capital cost).	6 primary health care facilities within 2 hours drive of district hospital in Kassena-Nankana District of northern Ghana, 2009-2013	Ghana, October 2009 - April 2013,	Primary care,	ANC,	Lower middle,	Average financial cost per antenatal case using CDSS	4.17	USD	5595 ANC clients managed using CCDS					Maternal		Economic
QUALMAT	Combined decision-support and performance-based incentives to improve reported client satisfaction with maternal health services in primary facilities through support of WHO maternity and childbirth guidelines	Monitoring	improve patient satisfaction; Guideline adherence; Standardise care; improve safety	Expert systems; Workflow support	Treatment planning; Diagnostic support; Documentation aids	Desktop/laptop	CO	Dalaba 2014	doi:10.1371/journal.pone.0106416	Economic evaluation	Descriptive cross sectional study & cost analysis of CDSS implementation. Provider perspective for the period between 2009–2013. An ingredients approach where quantities of the resources are multiplied by their unit prices was used to calculate costs. Costs were categorized into personnel, trainings, overheads costs (representing recurrent costs) and equipment costs (representing capital cost).	6 primary health care facilities within 2 hours drive of district hospital in Kassena-Nankana District of northern Ghana, 2009-2013	Ghana, October 2009 - April 2013,	Primary care,	ANC,	Lower middle,	Average financial cost per labour case using CDSS	26.7	USD	872 labour clients managed using CDSS					Maternal		Economic
QUALMAT	Combined decision-support and performance-based incentives to improve reported client satisfaction with maternal health services in primary facilities through support of WHO maternity and childbirth guidelines	Monitoring	improve patient satisfaction; Guideline adherence; Standardise care; improve safety	Expert systems; Workflow support	Treatment planning; Diagnostic support; Documentation aids	Desktop/laptop	CO	Dalaba 2015	10.1371/journal.pone.0125920	Economic evaluation	Cost-effectiveness analysis in a before- and after-intervention study. Healthcare provider perspective.	12 total Healthcare centres- 6 in Kassena- Nankana district (intervention), and 6 in Builsa district (control) Ghana. (Implementation period October 2009 through April 2013)	Ghana, October 2009 - April 2013,	Primary care,	ANC,	Lower middle,	Incremental health effect (average number of maternal complications detected during antenatal care visits per 1000 visits after-before)	3	per 1000 visits	9/1,000 visits before intervention		12/1000 visits after intervention			Maternal	Increase	Economic
QUALMAT	Combined decision-support and performance-based incentives to improve reported client satisfaction with maternal health services in primary facilities through support of WHO maternity and childbirth guidelines	Monitoring	improve patient satisfaction; Guideline adherence; Standardise care; improve safety	Expert systems; Workflow support	Treatment planning; Diagnostic support; Documentation aids	Desktop/laptop	CO	Dalaba 2015	10.1371/journal.pone.0125920	Economic evaluation	Cost-effectiveness analysis in a before- and after-intervention study. Healthcare provider perspective.	12 total Healthcare centres- 6 in Kassena- Nankana district (intervention), and 6 in Builsa district (control) Ghana. (Implementation period October 2009 through April 2013)	Ghana, October 2009 - April 2013,	Primary care,	ANC,	Lower middle,	Incremental cost (Average ANC services cost, after- before)	3426	$	14975 before intervention		18401 after intervention			Maternal	Increase	Economic
QUALMAT	Combined decision-support and performance-based incentives to improve reported client satisfaction with maternal health services in primary facilities through support of WHO maternity and childbirth guidelines	Monitoring	improve patient satisfaction; Guideline adherence; Standardise care; improve safety	Expert systems; Workflow support	Treatment planning; Diagnostic support; Documentation aids	Desktop/laptop	CO	Dalaba 2015	10.1371/journal.pone.0125920	Economic evaluation	Cost-effectiveness analysis in a before- and after-intervention study. Healthcare provider perspective.	12 total Healthcare centres- 6 in Kassena- Nankana district (intervention), and 6 in Builsa district (control) Ghana. (Implementation period October 2009 through April 2013)	Ghana, October 2009 - April 2013,	Primary care,	ANC,	Lower middle,	ICER: (average cost per pregnancy complication detected in ANC services using CDSS)	1142	$						Maternal	Increase	Economic
QUALMAT	Combined decision-support and performance-based incentives to improve reported client satisfaction with maternal health services in primary facilities through support of WHO maternity and childbirth guidelines	Monitoring	improve patient satisfaction; Guideline adherence; Standardise care; improve safety	Expert systems; Workflow support	Treatment planning; Diagnostic support; Documentation aids	Desktop/laptop	CO	Sukums 2015	10.1016/j.ijmedinf.2015.05.002	Mixed methods	Sub-study within QUALMAT project. Longitudinal study employing mixed methods conducted from Oct 2011 to Dec 2013 in Ghana & Tanzania. Data collection via survey & structured interview of healthcare worrkers providing maternal & child health at study sites, 10 and 18 months post implementation of the CDSS. 3 different methods: Structured questionaire surveys, electronic & paper based project monit…	Kassena-Nankana district Ghana and Linid rural district Tanzania. In each country 6 rural PHC facilities from each study district were chosen as QUALMAT intervention sites and were included in this study. Oct 2011 to Dec 2013.	Ghana; Tanzania, October 2011 - December 2013,	Primary care,	ANC, Intrapartum,	Lower middle,	ANC clients managed with CDSS (Ghana)	0.59	number (%) of total ANC clients in Ghana managed with CDSS	14280	24204				Maternal	Increase	Process measure
QUALMAT	Combined decision-support and performance-based incentives to improve reported client satisfaction with maternal health services in primary facilities through support of WHO maternity and childbirth guidelines	Monitoring	improve patient satisfaction; Guideline adherence; Standardise care; improve safety	Expert systems; Workflow support	Treatment planning; Diagnostic support; Documentation aids	Desktop/laptop	CO	Sukums 2015	10.1016/j.ijmedinf.2015.05.002	Mixed methods	Sub-study within QUALMAT project. Longitudinal study employing mixed methods conducted from Oct 2011 to Dec 2013 in Ghana & Tanzania. Data collection via survey & structured interview of healthcare worrkers providing maternal & child health at study sites, 10 and 18 months post implementation of the CDSS. 3 different methods: Structured questionaire surveys, electronic & paper based project monit…	Kassena-Nankana district Ghana and Linid rural district Tanzania. In each country 6 rural PHC facilities from each study district were chosen as QUALMAT intervention sites and were included in this study. Oct 2011 to Dec 2013.	Ghana; Tanzania, October 2011 - December 2013,	Primary care,	ANC, Intrapartum,	Lower middle,	ANC clients managed with CDSS (Tanzania)	0.71	number (%) of total ANC clients in Tanzania managed with CDSS	2697	3798				Maternal	Increase	Process measure
QUALMAT	Combined decision-support and performance-based incentives to improve reported client satisfaction with maternal health services in primary facilities through support of WHO maternity and childbirth guidelines	Monitoring	improve patient satisfaction; Guideline adherence; Standardise care; improve safety	Expert systems; Workflow support	Treatment planning; Diagnostic support; Documentation aids	Desktop/laptop	CO	Sukums 2015	10.1016/j.ijmedinf.2015.05.002	Mixed methods	Sub-study within QUALMAT project. Longitudinal study employing mixed methods conducted from Oct 2011 to Dec 2013 in Ghana & Tanzania. Data collection via survey & structured interview of healthcare worrkers providing maternal & child health at study sites, 10 and 18 months post implementation of the CDSS. 3 different methods: Structured questionaire surveys, electronic & paper based project monit…	Kassena-Nankana district Ghana and Linid rural district Tanzania. In each country 6 rural PHC facilities from each study district were chosen as QUALMAT intervention sites and were included in this study. Oct 2011 to Dec 2013.	Ghana; Tanzania, October 2011 - December 2013,	Primary care,	ANC, Intrapartum,	Lower middle,	Delivery clients managed with CDSS (Ghana)	0.67	number (%) of total delivery clients in Ghana managed with CDSS	1435	2144				Maternal	Increase	Process measure
QUALMAT	Combined decision-support and performance-based incentives to improve reported client satisfaction with maternal health services in primary facilities through support of WHO maternity and childbirth guidelines	Monitoring	improve patient satisfaction; Guideline adherence; Standardise care; improve safety	Expert systems; Workflow support	Treatment planning; Diagnostic support; Documentation aids	Desktop/laptop	CO	Sukums 2015	10.1016/j.ijmedinf.2015.05.002	Mixed methods	Sub-study within QUALMAT project. Longitudinal study employing mixed methods conducted from Oct 2011 to Dec 2013 in Ghana & Tanzania. Data collection via survey & structured interview of healthcare worrkers providing maternal & child health at study sites, 10 and 18 months post implementation of the CDSS. 3 different methods: Structured questionaire surveys, electronic & paper based project monit…	Kassena-Nankana district Ghana and Linid rural district Tanzania. In each country 6 rural PHC facilities from each study district were chosen as QUALMAT intervention sites and were included in this study. Oct 2011 to Dec 2013.	Ghana; Tanzania, October 2011 - December 2013,	Primary care,	ANC, Intrapartum,	Lower middle,	Delivery clients managed with CDSS (Tanzania)	0.83	number (%) of total delivery clients in Tanzania managed with CDSS	1185	1427				Maternal	Increase	Process measure
QUALMAT	Combined decision-support and performance-based incentives to improve reported client satisfaction with maternal health services in primary facilities through support of WHO maternity and childbirth guidelines	Monitoring	improve patient satisfaction; Guideline adherence; Standardise care; improve safety	Expert systems; Workflow support	Treatment planning; Diagnostic support; Documentation aids	Desktop/laptop	CO	Zakane 2017	10.5210/ojphi.v9i2.7905	Qualitative	System log files were extracted for all pregnancies to identify the proportion of pregnancies where the CDSS was used.	CDSS users in six healthcare facilities in rural Burkina Faso. The implementation of CDSS started in 2012 at six peripheral healthcare facilities with a total of 25 users. The six healthcare facilities (with the CDSS) were situated between 25 to 45 km from the district hospital. Implementation and study period June 2012 - April 2014. The workshop took place in Nouna health district in Burkina Fas…	Burkina Faso, June 2012 - April 2014,	Primary care,	ANC,	Low,	Total ANC visits managed with CDSS during implementation & study period (June 2012 - April 2014)	0.24	5425	22605					Maternal	Increase	Process measure
QUALMAT	Combined decision-support and performance-based incentives to improve reported client satisfaction with maternal health services in primary facilities through support of WHO maternity and childbirth guidelines	Monitoring	improve patient satisfaction; Guideline adherence; Standardise care; improve safety	Expert systems; Workflow support	Treatment planning; Diagnostic support; Documentation aids	Desktop/laptop	CO	Zakane 2017	10.5210/ojphi.v9i2.7905	Qualitative	Users were invited to an interactive workshop and plenary session to discuss reasons for use or no-use of the CDSS during the study period (The 13 participants (11 HCWs plus the two members from the district medical office). Data collection consisted of questionnaires, group discussion findings and plenary session findings.	CDSS users in six healthcare facilities in rural Burkina Faso. The implementation of CDSS started in 2012 at six peripheral healthcare facilities with a total of 25 users. The six healthcare facilities (with the CDSS) were situated between 25 to 45 km from the district hospital. Implementation and study period June 2012 - April 2014. The workshop took place in Nouna health district in Burkina Fas…	Burkina Faso, June 2012 - April 2014,	Primary care,	ANC,	Low,	Qual: Users’ experiences of the CDSS (Theme 1. Inhibiting factors in the use of the CDSS)							Subthemes: 1.1 Working environment as a basic condition to use the CDSS: erratic maintenance and lack of computers (Hardware and software problems with the computer, Unreliable supply of electricity, Shortage of computers) 1.2 Work process: The CDSS does not fit into the workflow in routine work 1.3 Software design: Feedback on statistical data for performance and poor user-friendliness (Poor use…	Maternal	Increase	Process measure
QUALMAT	Combined decision-support and performance-based incentives to improve reported client satisfaction with maternal health services in primary facilities through support of WHO maternity and childbirth guidelines	Monitoring	improve patient satisfaction; Guideline adherence; Standardise care; improve safety	Expert systems; Workflow support	Treatment planning; Diagnostic support; Documentation aids	Desktop/laptop	CO	Zakane 2017	10.5210/ojphi.v9i2.7905	Qualitative	Users were invited to an interactive workshop and plenary session to discuss reasons for use or no-use of the CDSS during the study period (The 13 participants (11 HCWs plus the two members from the district medical office). Data collection consisted of questionnaires, group discussion findings and plenary session findings.	CDSS users in six healthcare facilities in rural Burkina Faso. The implementation of CDSS started in 2012 at six peripheral healthcare facilities with a total of 25 users. The six healthcare facilities (with the CDSS) were situated between 25 to 45 km from the district hospital. Implementation and study period June 2012 - April 2014. The workshop took place in Nouna health district in Burkina Fas…	Burkina Faso, June 2012 - April 2014,	Primary care,	ANC,	Low,	Qual: Users’ experiences of the CDSS (Theme 2. Learning factors in the use of the CDSS)							2.1 Individual learning: Skills in computer use and in obstetrics (Gaining skills in the usage of computers, Learn from the CDSS registered data, from alerts and incorporate documentation) 2.2 Organizational learning: improvement of quality of care and eager to use technology (Improved quality in maternal care, A desire to experiment with new technology)	Maternal	Increase	Process measure
QUALMAT	Combined decision-support and performance-based incentives to improve reported client satisfaction with maternal health services in primary facilities through support of WHO maternity and childbirth guidelines	Monitoring	improve patient satisfaction; Guideline adherence; Standardise care; improve safety	Expert systems; Workflow support	Treatment planning; Diagnostic support; Documentation aids	Desktop/laptop	CO	Aninanya 2021	10.1371/journal.pone.0249778	Quantitative non-randomised	Non-randomised intervention in 6 primary healthcare facilities in KND, 6 control facilities observed in neighbouring Builsa. Exit surveys of approx 15 minutes of service clients quasi-experimental	6 facilities in each of Kassena-Nankana (KND) and Builsa districts in the Upper East Region of Ghana. KND Intervention, Builsa Control. April 2012-2014.	Ghana, April 2012 - 2014,	Primary care,	ANC, Intrapartum,	Lower middle,	ANC technical performance change in scores, before&after, control&intervention	0.142, p=0.006	Composite score, Difference in differences	before: mean 0.560, after: mean 0.521	before n=341, after n=378	before: mean 0.580, after: mean 0.643	before n=368, after n=362		Maternal	Increase	PROMs
QUALMAT	Combined decision-support and performance-based incentives to improve reported client satisfaction with maternal health services in primary facilities through support of WHO maternity and childbirth guidelines	Monitoring	improve patient satisfaction; Guideline adherence; Standardise care; improve safety	Expert systems; Workflow support	Treatment planning; Diagnostic support; Documentation aids	Desktop/laptop	CO	Aninanya 2021	10.1371/journal.pone.0249778	Quantitative non-randomised	Non-randomised intervention in 6 primary healthcare facilities in KND, 6 control facilities observed in neighbouring Builsa. Exit surveys of approx 15 minutes of service clients quasi-experimental	6 facilities in each of Kassena-Nankana (KND) and Builsa districts in the Upper East Region of Ghana. KND Intervention, Builsa Control. April 2012-2014.	Ghana, April 2012 - 2014,	Primary care,	ANC, Intrapartum,	Lower middle,	ANC client provider interaction change in scores, before&after, control&intervention	0.152, p=0.001	Composite score, Difference in differences	before: mean = 0.648, after: mean= 0.889	before n=341, after n=379	before mean: 0.607, after mean: 0.696	before n=368, after n=363		Maternal	Increase	PROMs
QUALMAT	Combined decision-support and performance-based incentives to improve reported client satisfaction with maternal health services in primary facilities through support of WHO maternity and childbirth guidelines	Monitoring	improve patient satisfaction; Guideline adherence; Standardise care; improve safety	Expert systems; Workflow support	Treatment planning; Diagnostic support; Documentation aids	Desktop/laptop	CO	Aninanya 2021	10.1371/journal.pone.0249778	Quantitative non-randomised	Non-randomised intervention in 6 primary healthcare facilities in KND, 6 control facilities observed in neighbouring Builsa. Exit surveys of approx 15 minutes of service clients quasi-experimental	6 facilities in each of Kassena-Nankana (KND) and Builsa districts in the Upper East Region of Ghana. KND Intervention, Builsa Control. April 2012-2014.	Ghana, April 2012 - 2014,	Primary care,	ANC, Intrapartum,	Lower middle,	ANC provider availability change in scores, before&after, control&intervention	0.173, p=0.001	Composite score, Difference in differences	before mean: 0.634, after mean: 0.556	before n=341, after n=380	before mean = 0.634, after mean = 0.556	before n=368, after n=364		Maternal	Increase	PROMs
QUALMAT	Combined decision-support and performance-based incentives to improve reported client satisfaction with maternal health services in primary facilities through support of WHO maternity and childbirth guidelines	Monitoring	improve patient satisfaction; Guideline adherence; Standardise care; improve safety	Expert systems; Workflow support	Treatment planning; Diagnostic support; Documentation aids	Desktop/laptop	CO	Aninanya 2021	10.1371/journal.pone.0249778	Quantitative non-randomised	Non-randomised intervention in 6 primary healthcare facilities in KND, 6 control facilities observed in neighbouring Builsa. Exit surveys of approx 15 minutes of service clients quasi-experimental	6 facilities in each of Kassena-Nankana (KND) and Builsa districts in the Upper East Region of Ghana. KND Intervention, Builsa Control. April 2012-2014.	Ghana, April 2012 - 2014,	Primary care,	ANC, Intrapartum,	Lower middle,	ANC general satisfaction change in scores, before&after, control&intervention	0.058, p=0.014	Composite score, Difference in differences	before mean: 0.919, after mean= 0.947	before n=341, after n=381	before mean= 0.965, after mean= 0.959	before n=368, after n=365		Maternal	Increase	PROMs
QUALMAT	Combined decision-support and performance-based incentives to improve reported client satisfaction with maternal health services in primary facilities through support of WHO maternity and childbirth guidelines	Monitoring	improve patient satisfaction; Guideline adherence; Standardise care; improve safety	Expert systems; Workflow support	Treatment planning; Diagnostic support; Documentation aids	Desktop/laptop	CO	Aninanya 2021	10.1371/journal.pone.0249778	Quantitative non-randomised	Non-randomised intervention in 6 primary healthcare facilities in KND, 6 control facilities observed in neighbouring Builsa. Exit surveys of approx 15 minutes of service clients quasi-experimental	6 facilities in each of Kassena-Nankana (KND) and Builsa districts in the Upper East Region of Ghana. KND Intervention, Builsa Control. April 2012-2014.	Ghana, April 2012 - 2014,	Primary care,	ANC, Intrapartum,	Lower middle,	Delivery technical performance change in scores, before&after, control&intervention	0.034, p=0.528	Composite score, Difference in differences	before mean= 0.979, after mean= 0.966	before n= 325, after n= 318	before mean= 0.864, after mean= 0.885	before n=379, after n= 240		Maternal	Increase	PROMs
QUALMAT	Combined decision-support and performance-based incentives to improve reported client satisfaction with maternal health services in primary facilities through support of WHO maternity and childbirth guidelines	Monitoring	improve patient satisfaction; Guideline adherence; Standardise care; improve safety	Expert systems; Workflow support	Treatment planning; Diagnostic support; Documentation aids	Desktop/laptop	CO	Aninanya 2021	10.1371/journal.pone.0249778	Quantitative non-randomised	Non-randomised intervention in 6 primary healthcare facilities in KND, 6 control facilities observed in neighbouring Builsa. Exit surveys of approx 15 minutes of service clients quasi-experimental	6 facilities in each of Kassena-Nankana (KND) and Builsa districts in the Upper East Region of Ghana. KND Intervention, Builsa Control. April 2012-2014.	Ghana, April 2012 - 2014,	Primary care,	ANC, Intrapartum,	Lower middle,	Delivery client provider interaction change in scores, before&after, control&intervention	0.146, p=0.017	Composite score, Difference in differences	before mean= 0.767, after mean= 0.994	before n= 325, after n= 319	before mean= 0.792, after mean= 0.872	before n=379, after n= 241		Maternal	Increase	PROMs
QUALMAT	Combined decision-support and performance-based incentives to improve reported client satisfaction with maternal health services in primary facilities through support of WHO maternity and childbirth guidelines	Monitoring	improve patient satisfaction; Guideline adherence; Standardise care; improve safety	Expert systems; Workflow support	Treatment planning; Diagnostic support; Documentation aids	Desktop/laptop	CO	Aninanya 2021	10.1371/journal.pone.0249778	Quantitative non-randomised	Non-randomised intervention in 6 primary healthcare facilities in KND, 6 control facilities observed in neighbouring Builsa. Exit surveys of approx 15 minutes of service clients quasi-experimental	6 facilities in each of Kassena-Nankana (KND) and Builsa districts in the Upper East Region of Ghana. KND Intervention, Builsa Control. April 2012-2014.	Ghana, April 2012 - 2014,	Primary care,	ANC, Intrapartum,	Lower middle,	Delivery provider availability change in scores, before&after, control&intervention	0.118, p=0.088	Composite score, Difference in differences	before mean= 0.653, after mean= 0.378	before n= 325, after n= 320	before mean= 0.716, after mean= 0.432	before n=379, after n= 242		Maternal	Increase	PROMs
QUALMAT	Combined decision-support and performance-based incentives to improve reported client satisfaction with maternal health services in primary facilities through support of WHO maternity and childbirth guidelines	Monitoring	improve patient satisfaction; Guideline adherence; Standardise care; improve safety	Expert systems; Workflow support	Treatment planning; Diagnostic support; Documentation aids	Desktop/laptop	CO	Aninanya 2021	10.1371/journal.pone.0249778	Quantitative non-randomised	Non-randomised intervention in 6 primary healthcare facilities in KND, 6 control facilities observed in neighbouring Builsa. Exit surveys of approx 15 minutes of service clients quasi-experimental	6 facilities in each of Kassena-Nankana (KND) and Builsa districts in the Upper East Region of Ghana. KND Intervention, Builsa Control. April 2012-2014.	Ghana, April 2012 - 2014,	Primary care,	ANC, Intrapartum,	Lower middle,	Delivery general satisfaction change in scores, before&after, control&intervention	0.072, p=0.017	Composite score, Difference in differences	before mean= 0.990, after mean= 0.980	before n= 325, after n= 321	before mean= 0.919, after mean= 0.980	before n=379, after n= 243		Maternal	Increase	PROMs
QUALMAT	Combined decision-support and performance-based incentives to improve reported client satisfaction with maternal health services in primary facilities through support of WHO maternity and childbirth guidelines	Monitoring	improve patient satisfaction; Guideline adherence; Standardise care; improve safety	Expert systems; Workflow support	Treatment planning; Diagnostic support; Documentation aids	Desktop/laptop	CO	Mensah 2015	10.3402/gha.v8.25756	Quantitative non-randomised	one-sequence, two-phase (before & after), parallel group intervention using observational time-motion assessment focusing on major task categories performed by health care providers. Pre & post intervention surveys. (i.e. process evaluation study). Researchers direct observation of healthcare providers involved in the provision of ANC at the study sites. preimplementation survey 2 months oct-dec …	24 QUALMAT sites; 12 intervention & 12 non-intervention primary health care facilities in two resource limited districts in Ghana & Tanzania. 2009 and 2014.	Ghana; Tanzania, 2009 - 2014,	Primary care,	ANC,	Lower middle,	Average duration of ANC visit Ghana intervention sites (pre vs post intervention)		Median & IQR (minutes)	19.2 (9.0-28.2)	64	7.4 (2.9-9.5)	75		Maternal	Increase	Process measure
QUALMAT	Combined decision-support and performance-based incentives to improve reported client satisfaction with maternal health services in primary facilities through support of WHO maternity and childbirth guidelines	Monitoring	improve patient satisfaction; Guideline adherence; Standardise care; improve safety	Expert systems; Workflow support	Treatment planning; Diagnostic support; Documentation aids	Desktop/laptop	CO	Mensah 2015	10.3402/gha.v8.25756	Quantitative non-randomised	one-sequence, two-phase (before & after), parallel group intervention using observational time-motion assessment focusing on major task categories performed by health care providers. Pre & post intervention surveys. (i.e. process evaluation study). Researchers direct observation of healthcare providers involved in the provision of ANC at the study sites. preimplementation survey 2 months oct-dec …	24 QUALMAT sites; 12 intervention & 12 non-intervention primary health care facilities in two resource limited districts in Ghana & Tanzania. 2009 and 2014.	Ghana; Tanzania, 2009 - 2014,	Primary care,	ANC,	Lower middle,	Average duration of ANC visit Ghana non intervention sites (pre vs post intervention)		Median & IQR (minutes)	12.7 (6.2-16.5)	64	8.5 (4.5-9.0)	75		Maternal	Increase	Process measure
QUALMAT	Combined decision-support and performance-based incentives to improve reported client satisfaction with maternal health services in primary facilities through support of WHO maternity and childbirth guidelines	Monitoring	improve patient satisfaction; Guideline adherence; Standardise care; improve safety	Expert systems; Workflow support	Treatment planning; Diagnostic support; Documentation aids	Desktop/laptop	CO	Mensah 2015	10.3402/gha.v8.25756	Quantitative non-randomised	one-sequence, two-phase (before & after), parallel group intervention using observational time-motion assessment focusing on major task categories performed by health care providers. Pre & post intervention surveys. (i.e. process evaluation study). Researchers direct observation of healthcare providers involved in the provision of ANC at the study sites. preimplementation survey 2 months oct-dec …	24 QUALMAT sites; 12 intervention & 12 non-intervention primary health care facilities in two resource limited districts in Ghana & Tanzania. 2009 and 2014.	Ghana; Tanzania, 2009 - 2014,	Primary care,	ANC,	Lower middle,	Change in length of ANC visits in Ghana between intervention and non-intervention sites, before and after intervention periods	0.51 (p=0.06)	Adjusted mean difference
QUALMAT	Combined decision-support and performance-based incentives to improve reported client satisfaction with maternal health services in primary facilities through support of WHO maternity and childbirth guidelines	Monitoring	improve patient satisfaction; Guideline adherence; Standardise care; improve safety	Expert systems; Workflow support	Treatment planning; Diagnostic support; Documentation aids	Desktop/laptop	CO	Mensah 2015	10.3402/gha.v8.25756	Quantitative non-randomised	one-sequence, two-phase (before & after), parallel group intervention using observational time-motion assessment focusing on major task categories performed by health care providers. Pre & post intervention surveys. (i.e. process evaluation study). Researchers direct observation of healthcare providers involved in the provision of ANC at the study sites. preimplementation survey 2 months oct-dec …	24 QUALMAT sites; 12 intervention & 12 non-intervention primary health care facilities in two resource limited districts in Ghana & Tanzania. 2009 and 2014.	Ghana; Tanzania, 2009 - 2014,	Primary care,	ANC,	Lower middle,	Average duration of ANC visit Tanzania intervention sites (pre vs post intervention)		Median & IQR (minutes)	25.5 (16.4-33.9)	32	15.1 (9.0-17.8)	34		Maternal	Increase	Process measure
QUALMAT	Combined decision-support and performance-based incentives to improve reported client satisfaction with maternal health services in primary facilities through support of WHO maternity and childbirth guidelines	Monitoring	improve patient satisfaction; Guideline adherence; Standardise care; improve safety	Expert systems; Workflow support	Treatment planning; Diagnostic support; Documentation aids	Desktop/laptop	CO	Mensah 2015	10.3402/gha.v8.25756	Quantitative non-randomised	one-sequence, two-phase (before & after), parallel group intervention using observational time-motion assessment focusing on major task categories performed by health care providers. Pre & post intervention surveys. (i.e. process evaluation study). Researchers direct observation of healthcare providers involved in the provision of ANC at the study sites. preimplementation survey 2 months oct-dec …	24 QUALMAT sites; 12 intervention & 12 non-intervention primary health care facilities in two resource limited districts in Ghana & Tanzania. 2009 and 2014.	Ghana; Tanzania, 2009 - 2014,	Primary care,	ANC,	Lower middle,	Average duration of ANC visits non intervention sites Tanzania (pre vs post intervention)		Median & IQR (minutes)	18.3 (2.0-22.5)	32	8.8 (5.0-9.0)	34		Maternal	Increase	Process measure
QUALMAT	Combined decision-support and performance-based incentives to improve reported client satisfaction with maternal health services in primary facilities through support of WHO maternity and childbirth guidelines	Monitoring	improve patient satisfaction; Guideline adherence; Standardise care; improve safety	Expert systems; Workflow support	Treatment planning; Diagnostic support; Documentation aids	Desktop/laptop	CO	Mensah 2015	10.3402/gha.v8.25756	Quantitative non-randomised	one-sequence, two-phase (before & after), parallel group intervention using observational time-motion assessment focusing on major task categories performed by health care providers. Pre & post intervention surveys. (i.e. process evaluation study). Researchers direct observation of healthcare providers involved in the provision of ANC at the study sites. preimplementation survey 2 months oct-dec …	24 QUALMAT sites; 12 intervention & 12 non-intervention primary health care facilities in two resource limited districts in Ghana & Tanzania. 2009 and 2014.	Ghana; Tanzania, 2009 - 2014,	Primary care,	ANC,	Lower middle,	Change in length of ANC visits in Tanzania between intervention and non-intervention sites, before and after intervention periods	0.54 (p=0.26)	Adjusted mean difference
QUALMAT	Combined decision-support and performance-based incentives to improve reported client satisfaction with maternal health services in primary facilities through support of WHO maternity and childbirth guidelines	Monitoring	improve patient satisfaction; Guideline adherence; Standardise care; improve safety	Expert systems; Workflow support	Treatment planning; Diagnostic support; Documentation aids	Desktop/laptop	CO	Mensah 2015	10.3402/gha.v8.25756	Quantitative non-randomised	one-sequence, two-phase (before & after), parallel group intervention using observational time-motion assessment focusing on major task categories performed by health care providers. Pre & post intervention surveys. (i.e. process evaluation study). Researchers direct observation of healthcare providers involved in the provision of ANC at the study sites. preimplementation survey 2 months oct-dec …	24 QUALMAT sites; 12 intervention & 12 non-intervention primary health care facilities in two resource limited districts in Ghana & Tanzania. 2009 and 2014.	Ghana; Tanzania, 2009 - 2014,	Primary care,	ANC,	Lower middle,	Frequency of examination performed without prior hx taking Tanzania (pre vs post intervention)		Number of examinations conducted without prior hx/total consultations	4	21	4	26		Maternal	Reduce	Process measure
QUALMAT	Combined decision-support and performance-based incentives to improve reported client satisfaction with maternal health services in primary facilities through support of WHO maternity and childbirth guidelines	Monitoring	improve patient satisfaction; Guideline adherence; Standardise care; improve safety	Expert systems; Workflow support	Treatment planning; Diagnostic support; Documentation aids	Desktop/laptop	CO	Mensah 2015	10.3402/gha.v8.25756	Quantitative non-randomised	one-sequence, two-phase (before & after), parallel group intervention using observational time-motion assessment focusing on major task categories performed by health care providers. Pre & post intervention surveys. (i.e. process evaluation study). Researchers direct observation of healthcare providers involved in the provision of ANC at the study sites. preimplementation survey 2 months oct-dec …	24 QUALMAT sites; 12 intervention & 12 non-intervention primary health care facilities in two resource limited districts in Ghana & Tanzania. 2009 and 2014.	Ghana; Tanzania, 2009 - 2014,	Primary care,	ANC,	Lower middle,	Frequency of examination performed without prior hx taking Ghana (pre vs post intervention)		Number of examinations conducted without prior hx/total consultations	3	64	28	67		Maternal	Reduce	Process measure
QUiPP app	The QUIPP app is a browser based support tool to stratify women into high risk and low risk of pre-term birth	Screening	Better target scarce resources; prevent missed diagnoses; improve clinical outcomes	Expert system	Diagnostic support; Risk assessment tools; prognostic tools; laboratory test interpretation	app; EHR	CO	Carlisle 2021	10.1186/s12911-021-01681-w	Qualitative	Semi-structured telephone interviews (19), Purposive sampling was undertaken, Clinicians (midwives and obstetric doctors) were eligible if they had experience of the QUiPP app as part of TPTL management during the EQUIPTT trial. Thematic analysis was chosen to explore the meaning of the data, through a framework approach. All clinician interviews were conducted between January and March 2019 via …	10 of the 13 EQUIPTT study hospital sites, (geographically situated in three areas across England: London, the South East of England, and the Midlands area of England), January and March 2019	UK, January - March 2019,	Secondary care,	ANC	High,	Experience of using the app, how QUIPP changes practice, adoption	Qualitative						Data analysis revealed three overarching themes: Theme 1: 'experience of using the app' - An accessible and acceptable tool - App threshold felt right - Supportive tool not a clinical crutch Theme 2: 'how QUiPP risk changes practice' - Reconsidering risk - Confidence in clinical decisions - “Better conversations” with women Theme 3: 'successfully adopting QUiPP: context is everything' - Time is o…	Maternal	Increase	Process measure
QUiPP app	The QUIPP app is a browser based support tool to stratify women into high risk and low risk of pre-term birth	Screening	Better target scarce resources; prevent missed diagnoses; improve clinical outcomes	Expert system	Diagnostic support; Risk assessment tools; prognostic tools; laboratory test interpretation	app; EHR	NC	Watson 2021	10.1371/journal.pmed.1003689	RCT	Cluster RCT (EQUIPTT) comparing maternity units implementing the app vs those who did not	13 maternity units in South and Eastern England (United Kingdom) between March 2018 and February 2019	UK, March 2018 - February 2019,	Secondary care,	ANC	High,	Composite of inappropriate admission or discharge decisions of TPTL per woman (% of patients)	0.97 (95% CI 0.66-1.42)	OR	84	741	126	1094		Maternal	Reduce	Process measure
QUiPP app	The QUIPP app is a browser based support tool to stratify women into high risk and low risk of pre-term birth	Screening	Better target scarce resources; prevent missed diagnoses; improve clinical outcomes	Expert system	Diagnostic support; Risk assessment tools; prognostic tools; laboratory test interpretation	app; EHR	CO	Carlisle 2021	10.1016/j.midw.2020.102864	RCT	A subset of participants from the EQUIPTT study were asked to complete a questionnaire booklet which was used to evaluate decisional conflict and anxiety. Seven sites were randomised to the QUiPP app intervention (to use as a decision and communication tool) and six sites were randomised to the control (continued their normal practice). The first section of the questionnaire booklet was completed…	13 UK hospitals in London, the South East and the Midlands, March 2018 - February 2019	UK, March 2018 - February 2019,	Secondary care,	ANC	High,	Difference in Visual Analogue Scale for Anxiety (VASA) score change (pre and post assessment) between intervention and control	0.84 (1.758, -0.078)	mean (95% CI)	2.39 (1.67-3.10)	78	1.93 (1.48-2.38)	120		Maternal	Increase	PROMs
QUiPP app	The QUIPP app is a browser based support tool to stratify women into high risk and low risk of pre-term birth	Screening	Better target scarce resources; prevent missed diagnoses; improve clinical outcomes	Expert system	Diagnostic support; Risk assessment tools; prognostic tools; laboratory test interpretation	app; EHR	CO	Carlisle 2021	10.1016/j.midw.2020.102864	RCT	A subset of participants from the EQUIPTT study were asked to complete a questionnaire booklet which was used to evaluate decisional conflict and anxiety. Seven sites were randomised to the QUiPP app intervention (to use as a decision and communication tool) and six sites were randomised to the control (continued their normal practice). The first section of the questionnaire booklet was completed…	13 UK hospitals in London, the South East and the Midlands, March 2018 - February 2019	UK, March 2018 - February 2019,	Secondary care,	ANC	High,	% of women experiencing high decisional conflict post assessment (a decisional conflict score ≥ 37.5 on the Decisional Conflict Scale)	0.71 (0.29, 1.76)	OR	7	58	23	142		Maternal	Reduce	PROMs
Risk-stratification protocol for SGA fetuses	Risk-stratification protocol for SGA fetuses	Screening	improve safety; improve clinical effectiveness; Standardise care	Expert systems;	Risk assessment tools; Diagnostic support; Treatment planning	Paper	CO	Veglia 2017	10.1002/uog.17544	Quantitative non-randomised	Before and after single site study, retrospective for pre-intervention and prospective post-intervention	John Radcliffe, Oxford - tertiary centre delivering >8000 births per year. Pre-intervention study Jan 13-Sept 14, post intervention Oct 14 - April 16	UK, October 2014 - April 2016,	Secondary care,	ANC,	High,	neonatal composite adverse outcome: intrauterine or neonatal death; Apgar score < 7 at 5 min; cord arterial pH < 7.10; hypoglycemia (blood glucose < 2.5 mmol/L); and need for ventilation or cooling	0.36 (0.18,0.72)	NCAO outcomes per group, OR	13	143	30	138		Neonatal	Reduce	Clinical outcome
Saving Mothers Score	Saving Mothers Score' early obstetric warning score	Screening	Trigger referral for critically ill patients, improve clinical outcomes	Expert systems; Point of care alerts/ reminders	Risk assessment tool; High-risk state monitoring;	Paper	CO	Chakravarthy 2019	https://doi.org/10.4103/JOACC.JOACC_53_18	RCT	A single-blind, single centre randomized clinical trial design	India, single tertiary centre, 2017-2018	India, 2017 - 2018,	Secondary care or higher,	IPC,	Lower middle,	Composite maternal morbidity (haemorrhage, hypertensive disease, severe anaemia, sepsis and infection, respiratory involvement)	0.329, 95% CI (0.195, 0.554)	OR	21	340	60	360		Maternal	Reduce	Clinical outcome
SIMPLE study VBAC Decision Aid	Vaginal Birth After Caesarean Section (VBAC) decision aid using a prediction model for probability of success given VBAC trial	Mode of birth	Aid external information acquisition; Patient empowerment and education; standardise care; provide information on risks and benefits; improve patient satisfaction	Expert systems	Risk assessment tools; Treatment planning; Prognostic tools	Paper	CO	Vankan 2019	https://doi.org/10.1371/journal.pone.0222499	Quantitative non-randomised	prospective cohort non-inferiority study	September 2012 and September 2014, 6 intervention + 6 control hospitals in the Netherlands	Netherlands, September 2012 - September 2014,	Secondary care or higher,	ANC,	High,	Total VBAC rate	0.92 (0.69-1.23)	aOR	217	483	203	441		Maternal	Increase	Clinical outcome
Sinedie	Gestational diabetes management in a Spanish hospital	Medical conditions and prescribing	improve clinical outcomes; better target scarce resources;	Medication dosing support; Point-of-care alerts/reminders	Medication dose adjustment; Default doses/pick lists; Critical laboratory value checking; Care reminders	Phone app; SMS	CO	Albert 2020	10.1016/j.diabres.2020.108396	Quantitative non-randomised	Before and after implementation study of Sinedie app for remote evaluation of GDM	Parc Taulí Hospital Universitari, tertiary obstetric centre in Spain. 31 March to 14 May 2020	Spain, March 2020 - May 2020,	Secondary care or higher,	ANC,	High,	Change in mean glucose measures between first 3 days and last 3 days of app use	1.26 (-3.39, 5.92)	mean difference in mg/dl (95% CIs)	87.8 (7.77)	20	86.6 (8.76)	16		Maternal	Reduce	Clinical outcome
Sinedie	Gestational diabetes management in a Spanish hospital	Medical conditions and prescribing	improve clinical outcomes; better target scarce resources;	Medication dosing support; Point-of-care alerts/reminders	Medication dose adjustment; Default doses/pick lists; Critical laboratory value checking; Care reminders	Phone app; SMS	CO	Albert 2020	10.1016/j.diabres.2020.108396	Quantitative non-randomised	Before and after implementation study of Sinedie app for remote evaluation of GDM	Parc Taulí Hospital Universitari, tertiary obstetric centre in Spain. 31 March to 14 May 2021	Spain, March 2020 - May 2020,	Secondary care or higher,	ANC,	High,	mean glucose in first 3 days of use vs last 3 days of app use, 1 hour post prandial	-1.49 (-7.37, 4.40)	mean difference in mg/dl (95% CIs)	122.8 (9.55)	20	121.3 (11.0)	16		Maternal	Reduce	Clinical outcome
Sinedie	Gestational diabetes management in a Spanish hospital	Medical conditions and prescribing	improve clinical outcomes; better target scarce resources;	Medication dosing support; Point-of-care alerts/reminders	Medication dose adjustment; Default doses/pick lists; Critical laboratory value checking; Care reminders	Phone app; SMS	NC	Cabellero 2017	https://doi.org/10.1016/j.ijmedinf.2017.02.014	RCT	Individual randomised trial of 90 patients with gestational diabetes	Parc Tauli University Hospital, tertiary obstetric centre in Spain. 17 months duration	Spain, No years given,	Secondary care or higher,	ANC,	High,	Sensitivity of DMC (Deficient metabolic condition) advising change in therapy	0.75	%		60		30		Maternal	Increase	Process measure
Sinedie	Gestational diabetes management in a Spanish hospital	Medical conditions and prescribing	improve clinical outcomes; better target scarce resources;	Medication dosing support; Point-of-care alerts/reminders	Medication dose adjustment; Default doses/pick lists; Critical laboratory value checking; Care reminders	Phone app; SMS	NC	Cabellero 2017	https://doi.org/10.1016/j.ijmedinf.2017.02.014	RCT	Individual randomised trial of 90 patients with gestational diabetes	Parc Tauli University Hospital, tertiary obstetric centre in Spain. 17 months duration	Spain, No years given,	Secondary care or higher,	ANC,	High,	Specificity of DMC (Deficient metabolic condition) advising change in therapy	0.722	%						Maternal	Increase	Process measure
OTDA	Obstetric Triage Decision Aid (OTDA). Algorithms were developed for two potentially serious conditions in pregnancy: pre-eclampsia and vaginal bleeding >20 weeks gestation. These algorithms consisted of a TDA to assist midwives in the allocation of the appropriate triage score Following use of the decision aid algorithm women were categorised into 4 categories (1-4) which determined the care path…	Peripartum management	standardise care; improve clinical effectiveness; improve safety	Workflow support; Expert system;	Documentation aids; Triage tools	EHR	SW	McCarthy 2013	doi:10.1136/emermed-2011-200752	Quantitative non-randomised	observational pre and post interventional study	a tertiary maternity hospital in Melbourne, Australia.	USA, January 2016 - June 2019,	Secondary care or higher,	ANC,	High,	Pre-eclampsia documentation compliance (%) post compared to pre intervention in documentation of past obstetric history, health in pregnancy, headache, visual disturbances, oedema, epigastric pain, fetal movements, how woman feels	5.24 (1.16, 2.8)	Odds Ratio	431	500	272	500	More experienced midwives had better documentation	Maternal	Increase	Process measure
OTDA	Obstetric Triage Decision Aid (OTDA). Algorithms were developed for two potentially serious conditions in pregnancy: pre-eclampsia and vaginal bleeding >20 weeks gestation. These algorithms consisted of a TDA to assist midwives in the allocation of the appropriate triage score Following use of the decision aid algorithm women were categorised into 4 categories (1-4) which determined the care path…	Peripartum management	standardise care; improve clinical effectiveness; improve safety	Workflow support; Expert system;	Documentation aids; Triage tools	EHR	SW	McCarthy 2013	doi:10.1136/emermed-2011-200752	Quantitative non-randomised	observational pre and post interventional study	a tertiary maternity hospital in Melbourne, Australia.	USA, January 2016 - June 2019,	Secondary care or higher,	ANC,	High,	Antepartum haemorrhage documentation compliance (%) post compared to pre intervention in documentation in EBL before arrival, past obstetric history, health in pregnancy, EBL on arrival, appearance, how woman feels, blood group, gravida./ para, gestation, placenta position, pain, abdominal tenderness, fetal movements	3.51 (1.07, 2.37)	Odds Ratio	434	500	326	500
TOLAC decision aid	Trial of labour after cesarean (TOLAC) decision aid in USA	Mode of birth	Patient empowerment and education; provide information on risks and benefits;	Expert systems; Relevant information display	Risk assessment tools; Prognostic tools; Treatment planning; Patient-specific relevant data displays	Software program	CO	Kuppermann 2020	10.1001/jama.2020.5952	RCT	Individual randomised controlled trial comparing a CDSS compared to standard care between January 2016 and January 2019; follow-up was completed in June 2019.	prenatal clinics at the University of California, San Francisco; Massachusetts General Hospital in Boston; Northwestern University Medical Center in Chicago; St Luke’s Women’s Clinic in San Francisco; and Marin Community Clinic in San Rafael, California, January 2016 and June 2019	USA, January 2016 - June 2019,	Secondary care or higher,	ANC,	High,	Trial of labour after previous c-section	0.94 (0.84-1.05)	aRR	315	727	338	732		Maternal	Increase	Clinical outcome
VBAC Decision Aid	Interactive DSS to reduce decisional conflict about birth methods in previous cesarean	Mode of birth	Aid external information acquisition; Patient empowerment and education; improve patient satisfaction; provide information on risks and benefits	Expert systems;	Risk assessment tool; treatment planning;	Software program; Desktop/laptop;	CO	Eden 2014	https://doi.org/10.1111/1552-6909.12485	RCT	Individual RCT comparing a paper based and CDSS decision aid	one hospital site, USA, 2005 -2007	USA, 2005 - 2007,	Secondary care or higher,	ANC,	High,	Decision conflict scale	-0.32	Standardised difference between arms in mean difference in decision conflict score, cohen's d	Numbers/ frequencies not available in paper					Maternal	Reduce	PROMs
OTDA	Obstetric Triage Decision Aid (OTDA). Triage tool for midwives and nurses using 10 common pregnancy complaints to risk stratify acute pregnancy problems	Peripartum management	standardise care; improve clinical effectiveness; improve safety	Workflow support; Expert system;	Documentation aids; Triage tools	EHR	NC	McCarthy 2022	https://doi.org/10.1016/j.wombi.2021.06.001	Quantitative descriptive	Single centre post-implementation study	General metropolitan hospital, Melbourne, Australia	Australia, Aug 2017 - Feb 2018	Secondary care or higher,	ANC,	High,	Proportion of maternal presentations with OTDA use	88.1	Percentage	2491	2829			Greater uptake in Maternity Assessment Unit than in Emergency Department	Maternal	Increase	Process measure
OTDA	Triage tool for midwives and nurses using 10 common pregnancy complaints to risk stratify acute pregnancy problems	Peripartum management	standardise care; improve clinical effectiveness; improve safety	Workflow support; Expert system;	Documentation aids; Triage tools	EHR	NC	McCarthy 2022	https://doi.org/10.1016/j.wombi.2021.06.001	Quantitative descriptive	Single centre post-implementation study	General metropolitan hospital, Melbourne, Australia	Australia, Aug 2017 - Feb 2019	Secondary care or higher,	ANC,	High,	Difference in time to review of maternity presentation in emergency department in use of ODTA vs non-use	20	Median (minutes)	27	515	47	193		Maternal	Reduce	Process measure
REC-Maternity	Reproductive Health and Maternity Care e-registry (REC-Maternity). Electronic platform with prenatal care, labour and delivery care, postnatal care modules providing enhanced decision support and case management capacity.	Multi-faceted	Standardise care; improve clinical effectiveness; improve patient satisfaction; Patient empowerment and education;	Expert system;		EHR	NC	Maiga 2023	https://dx.doi.org/10.1136/bmjopen-2023-074770	Quantitative non-randomised	Cross-sectional post-implementation	Pilot intervention district for CDSS and a matched control. 35 primary health centres in intervention, 38 in control.	Burkina Faso, November 2021	Primary Care	ANC, IPC, PPC,	Low,	Care quality processes conducted during appointment		Percentage	52	161	51	170		Maternal	Increase	Process measure
REC-Maternity	Reproductive Health and Maternity Care e-registry (REC-Maternity). Electronic platform with prenatal care, labour and delivery care, postnatal care modules providing enhanced decision support and case management capacity.	Multi-faceted	Standardise care; improve clinical effectiveness; improve patient satisfaction; Patient empowerment and education;	Expert system;		EHR	NC	Maiga 2023	https://dx.doi.org/10.1136/bmjopen-2023-074770	Quantitative non-randomised	Cross-sectional post-implementation	Pilot intervention district for CDSS and a matched control. 35 primary health centres in intervention, 38 in control.	Burkina Faso, November 2022	Primary Care	ANC, IPC, PPC,	Low,	Satisfaction score	17 (95% CI: 10 to 22)	mean difference	94 (95% CI: 91 to 97)	161	77 (95% CI: 73 to 82)	170		Maternal	Increase	PROMs
Opioid Personalised Prescription Protocol	CDSS to decrease the morphine equivalents prescribed while still adequately controlling pain after cesearean delivery	Medical conditions and prescribing	improve safety; standardise care;	Medication dosing support; Order facilitators;	Medication dose adjustment; Subsequent or corollary orders;	EHR	CO	Imo 2024	https://doi.org/10.1016/j.ajog.2023.09.092	Quantitative non-randomised	Prospective pre and post implementation cohort study	1 secondary hospital site, Texas, 1 cohort before implementation (March 2021-May 2021), 1 cohort after implementation (May 2022-June 2022)	United States, March 2021-June 2022	Secondary care or higher,	IPC, PPC,	High,	Total morphine milligram equivalents (MMEs) prescribed at discharge		median (IQR)	37.5 (0–75)	412	135 (135–135)	367		Maternal	Reduce	Clinical outcome
Opioid Personalised Prescription Protocol	CDSS to decrease the morphine equivalents prescribed while still adequately controlling pain after cesearean delivery	Medical conditions and prescribing	improve safety; standardise care;	Medication dosing support; Order facilitators;	Medication dose adjustment; Subsequent or corollary orders;	EHR	CO	Imo 2024	https://doi.org/10.1016/j.ajog.2023.09.092	Quantitative non-randomised	Prospective pre and post implementation cohort study	1 secondary hospital site, Texas, 1 cohort before implementation (March 2021-May 2021), 1 cohort after implementation (May 2022-June 2022)	United States, March 2021-June 2022	Secondary care or higher,	IPC, PPC,	High,	Opioids prescribed at discharge	0 (0,0.01)	OR (95% CI)	0	367	176	412		Maternal	Reduce	Clinical outcome
SMARThealth Pregnancy	A traffic light system to highlight issues of concern requiring immediate referral and management	Screening	Trigger referral; Improve safety;	Expert system;	Triage tools;	Phone App;	CO	Nagraj, 2023	https://dx.doi.org/10.2196/44362	Mixed methods	prospective, parallel, unblinded cluster randomized controlled trial (cRCT) with 1:1 allocation	4 primary health centres (clusters): 2 in Jhajjar district, Haryana, and 2 in Guntur district, Andhra Pradesh, India;	India, Oct 2019-Dec 2020,	Primary care,	ANC,	Lower middle,	Acceptability							4 main themes: sense-making work done by ASHAs and women to understand the value, impact, and importance of the intervention (coherence); relational work between ASHAs and the wider community to engage with and sustain the intervention practices (cognitive participation); the operational work CHWs undertook to implement the intervention (collective action); and the reflective practices of CHWs in…	Maternal	Increase	Process measure
SMARThealth Pregnancy	A traffic light system to highlight issues of concern requiring immediate referral and management	Screening	Trigger referral; Improve safety;	Expert system;	Triage tools;	Phone App;	CO	Nagraj, 2023	https://dx.doi.org/10.2196/44362	Mixed methods	prospective, parallel, unblinded cluster randomized controlled trial (cRCT) with 1:1 allocation	4 primary health centres (clusters): 2 in Jhajjar district, Haryana, and 2 in Guntur district, Andhra Pradesh, India;	India, Oct 2019-Dec 2020,	Primary care,	ANC,	Lower middle,	Change in Haemoglobin g/dL	1.2 (0.697, 1.703) intervention before vs after, 0.7 (0.161, 1.239) control before vs after	mean difference (95% CI),	9.9 (1.7) pre, 11.1 (1.7) post,	100 (pre), 78 (post)	10.3 (1.7), 9.6 (1.7)	100 (pre), 62 (post)		Maternal	Increase	Clinical outcome
SMARThealth Pregnancy	A traffic light system to highlight issues of concern requiring immediate referral and management	Screening	Trigger referral; Improve safety;	Expert system;	Triage tools;	Phone App;	CO	Nagraj, 2023	https://dx.doi.org/10.2196/44362	Mixed methods	prospective, parallel, unblinded cluster randomized controlled trial (cRCT) with 1:1 allocation	4 primary health centres (clusters): 2 in Jhajjar district, Haryana, and 2 in Guntur district, Andhra Pradesh, India;	India, Oct 2019-Dec 2020,	Primary care,	ANC,	Lower middle,	Change in systolic blood pressure mmHg	40 (36.938, 43.062) intervention before vs after, 42 (38.231, 45.769) control before vs after	mean difference (95% CI),	70 (8.5) pre, 110 (11.6) post	101 (pre), 78 (post)	70 (9.0) pre, 112 (13.4) post	101 (pre), 62 (post)		Maternal	Reduce	Clinical outcome
PIDA	Pregnancy in IBD Decision Aid (PIDA). Patient facing decision aid to support family planning for women with inflammatory bowel disease at a range of different stages	Medical conditions and prescribing	Patient empowerment and education	Expert System; Relevant Information display;	Treatment planning; context-sensitive information retrieval	Website	NC	Wang 2022	https://doi.org/10.1007/s10620-022-07494-9	Quantitative non-randomised	Before and after effectiveness study and clinician survey with after component taking place 2 weeks following intervention	IBD clinics at Mount Sinai Hospital, Toronto, Canada, Liverpool Hospital, Sydney, Australia, and social media recruitment	Australia, Canada, Denmark, the Netherlands	Secondary and above,	ANC	High,	Decisional conflict score on a 100 point scale	0.75	Cohen's d	23.3 (13.07)	33	18.99 (17.06)	33
DASH-TOP	Decision Analysis in SHared decision making for Thromboprophylaxis during Pregnancy (DASH-TOP). A shared decision-making intervention that included three components: (1) direct choice exercise; (2) preference elicitation exercises and (3) personalised decision analysis	Screening	Patient empowerment and education; provide information on risks and benefits;	Expert Systems;	Risk assessment tools; Triage tools;	Software program;	CO	Humphries, 2023	https://doi.org/10.1136/bmjebm-2022-112098	Mixed methods	Mixed-methods explanatory sequential pilot study,	15 individuals with a prior venous thromboembolism who were pregnant or planning pregnancy and had been referred for counselling regarding LMWH, 5 hospital sites n=4 Spain, n=1 in Canada	Canada, Spain, Nov 2019- March 2021	Secondary care or higher,	ANC,	High,	Decisional Conflict Scale	22 (11)	mean (sd)		15				Maternal	Reduce	PROMs
DASH-TOP	Decision Analysis in SHared decision making for Thromboprophylaxis during Pregnancy (DASH-TOP). A shared decision-making intervention that included three components: (1) direct choice exercise; (2) preference elicitation exercises and (3) personalised decision analysis	Screening	Patient empowerment and education; provide information on risks and benefits;	Expert Systems;	Risk assessment tools; Triage tools;	Software program;	CO	Humphries, 2023	https://doi.org/10.1136/bmjebm-2022-112098	Mixed methods	Mixed-methods explanatory sequential pilot study,	15 individuals with a prior venous thromboembolism who were pregnant or planning pregnancy and had been referred for counselling regarding LMWH, 5 hospital sites n=4 Spain, n=1 in Canada	Canada, Spain, Nov 2019- March 2021	Secondary care or higher,	ANC,	High,	Self-efficacy Scale	82 (14)	mean (sd)		15				Maternal	Increase	PROMs
DASH-TOP	Decision Analysis in SHared decision making for Thromboprophylaxis during Pregnancy (DASH-TOP). A shared decision-making intervention that included three components: (1) direct choice exercise; (2) preference elicitation exercises and (3) personalised decision analysis	Screening	Patient empowerment and education; provide information on risks and benefits;	Expert Systems;	Risk assessment tools; Triage tools;	Software program;	CO	Humphries, 2023	https://doi.org/10.1136/bmjebm-2022-112098	Mixed methods	Mixed-methods explanatory sequential pilot study,	15 individuals with a prior venous thromboembolism who were pregnant or planning pregnancy and had been referred for counselling regarding LMWH, 5 hospital sites n=4 Spain, n=1 in Canada	Canada, Spain, Nov 2019- March 2021	Secondary care or higher,	ANC,	High,	Satisfaction with Decision Scale	25 (4)	mean (sd)		15				Maternal	Increase	PROMs
Oxytocin Decision Support Checklist	Oxytocin decision support checklist to standardize dosing and management of oxytocin by providing nursing staff administering the oxytocin-specific parameters for discontinuing or decreasing the dose of oxytocin, starting resuscitative measures, and notifying the supervising provider	Monitoring	Improve clinical effectiveness; improve safety; standardise care;	Point of care alerts/reminders; medication dosing support;	High-risk state monitoring; Medication dose adjustment; Indication-based dosing;	Paper; EHR;	CO	Kandahari, 2024	https://dx.doi.org/10.1055/a-2278-9119,	Quantitative non-randomised	a retrospective cohort study using time points (pre checklist, post paper checklist and post EMR integration)	14 maternity hospitals, California, USA	United States, Oct 2012- Feb 2017,	Secondary care or higher,	IPC,	High,	Average oxytocin infusion rate	-0.9 (-0.99, -0.81)	mean difference (95% CI),	5.3 (3.2) mU/min	11863	6.2 (3.9) mU/min	10487		Maternal	Reduce	Clinical outcome
Oxytocin Decision Support Checklist	Oxytocin decision support checklist to standardize dosing and management of oxytocin by providing nursing staff administering the oxytocin-specific parameters for discontinuing or decreasing the dose of oxytocin, starting resuscitative measures, and notifying the supervising provider	Monitoring	Improve clinical effectiveness; improve safety; standardise care;	Point of care alerts/reminders; medication dosing support;	High-risk state monitoring; Medication dose adjustment; Indication-based dosing;	Paper; EHR;	CO	Kandahari, 2024	https://dx.doi.org/10.1055/a-2278-9119,	Quantitative non-randomised	a retrospective cohort study using time points (pre checklist, post paper checklist and post EMR integration)	14 maternity hospitals, California, USA	United States, Oct 2012- Feb 2017,	Secondary care or higher,	IPC,	High,	Maximal infusion rate	-1.5 (-1.66, -1.34)	mean difference (95% CI),	8.4 (5.6) mU/min	11863	9.9 (6.8) mU/min	10487		Maternal	Reduce	Clinical outcome
Oxytocin Decision Support Checklist	Oxytocin decision support checklist to standardize dosing and management of oxytocin by providing nursing staff administering the oxytocin-specific parameters for discontinuing or decreasing the dose of oxytocin, starting resuscitative measures, and notifying the supervising provider	Monitoring	Improve clinical effectiveness; improve safety; standardise care;	Point of care alerts/reminders; medication dosing support;	High-risk state monitoring; Medication dose adjustment; Indication-based dosing;	Paper; EHR;	CO	Kandahari, 2024	https://dx.doi.org/10.1055/a-2278-9119,	Quantitative non-randomised	a retrospective cohort study using time points (pre checklist, post paper checklist and post EMR integration)	14 maternity hospitals, California, USA	United States, Oct 2012- Feb 2017,	Secondary care or higher,	IPC,	High,	Cumulative dose	-384 (-533, -234)	mean difference (95% CI),	4,286 (5,579) mU	11863	4,670 (6,174) mU	10487		Maternal	Reduce	Clinical outcome
Oxytocin Decision Support Checklist	Oxytocin decision support checklist to standardize dosing and management of oxytocin by providing nursing staff administering the oxytocin-specific parameters for discontinuing or decreasing the dose of oxytocin, starting resuscitative measures, and notifying the supervising provider	Monitoring	Improve clinical effectiveness; improve safety; standardise care;	Point of care alerts/reminders; medication dosing support;	High-risk state monitoring; Medication dose adjustment; Indication-based dosing;	Paper; EHR;	CO	Kandahari, 2024	https://dx.doi.org/10.1055/a-2278-9119,	Quantitative non-randomised	a retrospective cohort study using time points (pre checklist, post paper checklist and post EMR integration)	14 maternity hospitals, California, USA	United States, Oct 2012- Feb 2017,	Secondary care or higher,	IPC,	High,	Duration of oxytocin use	51 (39, 63)	mean difference (95% CI),	627 (488) minutes	11863	576 (442) minutes	10487		Maternal	Reduce	Clinical outcome
